# Supplementary material for: Disregarding multimappers leads to biases in the functional assessment of NGS data
Source: BMC Genomics. 2024 May 8;25:455. doi: 10.1186/s12864-024-10344-9 (PMC11078754; doi:10.1186/s12864-024-10344-9)
Supplement: Supplementary file 1 — Additional file 1. Supplementary Tables 1–7. [file 12864_2024_10344_MOESM1_ESM.xlsx]

## Sheet: Suppl.Table1
Supplementary Table 1. Pubmed search. The following terms were used for the query: (ChIP-seq[tiab] OR RNA-seq[tiab]) OR (ChIP-seq[MeSH Terms] OR RNA-seq[MeSH Terms]) AND (“Nature”[Journal] OR “Nat Genet.“[Journal] OR “Cell”[Journal] OR “Science”[Journal]). A filter for publication date was applied for the period from 2022/8/01 to 2023/8/31.
PMID	Title	Authors	Citation	First Author	Journal	Publication Year	Create Date	DOI	Strategy	Multimapper-aware
37558881	Mitochondrial integrated stress response controls lung epithelial cell fate	Han S, Lee M, Shin Y, Giovanni R, Chakrabarty RP, Herrerias MM, Dada LA, Flozak AS, Reyfman PA, Khuder B, Reczek CR, Gao L, Lopéz-Barneo J, Gottardi CJ, Budinger GRS, Chandel NS.	Nature. 2023 Aug;620(7975):890-897. doi: 10.1038/s41586-023-06423-8. Epub 2023 Aug 9.	Han S	Nature	2023	2023-08-09	10.1038/s41586-023-06423-8	STAR v.2.7.7 and HTseq v.0.11.0	No
37532934	Netrin-1 blockade inhibits tumour growth and EMT features in endometrial cancer	Cassier PA, Navaridas R, Bellina M, Rama N, Ducarouge B, Hernandez-Vargas H, Delord JP, Lengrand J, Paradisi A, Fattet L, Garin G, Gheit H, Dalban C, Pastushenko I, Neves D, Jelin R, Gadot N, Braissand N, Léon S, Degletagne C, Matias-Guiu X, Devouassoux-Shisheboran M, Mery-Lamarche E, Allard J, Zindy E, Decaestecker C, Salmon I, Perol D, Dolcet X, Ray-Coquard I, Blanpain C, Bernet A, Mehlen P.	Nature. 2023 Aug;620(7973):409-416. doi: 10.1038/s41586-023-06367-z. Epub 2023 Aug 2.	Cassier PA	Nature	2023	2023-08-02	10.1038/s41586-023-06367-z	STAR v.2.7.10a	No
37532929	Pharmacological targeting of netrin-1 inhibits EMT in cancer	Lengrand J, Pastushenko I, Vanuytven S, Song Y, Venet D, Sarate RM, Bellina M, Moers V, Boinet A, Sifrim A, Rama N, Ducarouge B, Van Herck J, Dubois C, Scozzaro S, Lemaire S, Gieskes S, Bonni S, Collin A, Braissand N, Allard J, Zindy E, Decaestecker C, Sotiriou C, Salmon I, Mehlen P, Voet T, Bernet A, Blanpain C.	Nature. 2023 Aug;620(7973):402-408. doi: 10.1038/s41586-023-06372-2. Epub 2023 Aug 2.	Lengrand J	Nature	2023	2023-08-02	10.1038/s41586-023-06372-2	STAR v2.4.2a and HTSeq (no version)	No
37468627	Diverse clonal fates emerge upon drug treatment of homogeneous cancer cells	Goyal Y, Busch GT, Pillai M, Li J, Boe RH, Grody EI, Chelvanambi M, Dardani IP, Emert B, Bodkin N, Braun J, Fingerman D, Kaur A, Jain N, Ravindran PT, Mellis IA, Kiani K, Alicea GM, Fane ME, Ahmed SS, Li H, Chen Y, Chai C, Kaster J, Witt RG, Lazcano R, Ingram DR, Johnson SB, Wani K, Dunagin MC, Lazar AJ, Weeraratna AT, Wargo JA, Herlyn M, Raj A.	Nature. 2023 Aug;620(7974):651-659. doi: 10.1038/s41586-023-06342-8. Epub 2023 Jul 19.	Goyal Y	Nature	2023	2023-07-19	10.1038/s41586-023-06342-8	STAR v2.5.2a and HTSeq v0.6.1	No
37289875	Linking genome structures to functions by simultaneous single-cell Hi-C and RNA-seq	Liu Z, Chen Y, Xia Q, Liu M, Xu H, Chi Y, Deng Y, Xing D.	Science. 2023 Jun 9;380(6649):1070-1076. doi: 10.1126/science.adg3797. Epub 2023 Jun 8.	Liu Z	Science	2023	2023-06-08	10.1126/science.adg3797	BWA-mem2 in “5SP” mode	No
37269831	Distinct longevity mechanisms across and within species and their association with aging	Tyshkovskiy A, Ma S, Shindyapina AV, Tikhonov S, Lee SG, Bozaykut P, Castro JP, Seluanov A, Schork NJ, Gorbunova V, Dmitriev SE, Miller RA, Gladyshev VN.	Cell. 2023 Jun 22;186(13):2929-2949.e20. doi: 10.1016/j.cell.2023.05.002. Epub 2023 Jun 3.	Tyshkovskiy A	Cell	2023	2023-06-03	10.1016/j.cell.2023.05.002	STAR v2.5.2b and featureCounts v1.5	No
37141313	Discovery of target genes and pathways at GWAS loci by pooled single-cell CRISPR screens	Morris JA, Caragine C, Daniloski Z, Domingo J, Barry T, Lu L, Davis K, Ziosi M, Glinos DA, Hao S, Mimitou EP, Smibert P, Roeder K, Katsevich E, Lappalainen T, Sanjana NE.	Science. 2023 May 19;380(6646):eadh7699. doi: 10.1126/science.adh7699. Epub 2023 May 19.	Morris JA	Science	2023	2023-05-04	10.1126/science.adh7699	peak calls from ENCODE, bowtie v.1.1.2, HiC-Pro v.2.10.1	No
37053313	The origins and functional effects of postzygotic mutations throughout the human life span	Rockweiler NB, Ramu A, Nagirnaja L, Wong WH, Noordam MJ, Drubin CW, Huang N, Miller B, Todres EZ, Vigh-Conrad KA, Zito A, Small KS, Ardlie KG, Cohen BA, Conrad DF.	Science. 2023 Apr 14;380(6641):eabn7113. doi: 10.1126/science.abn7113. Epub 2023 Apr 14.	Rockweiler NB	Science	2023	2023-04-13	10.1126/science.abn7113	excluded non-uniquely mapped alignments	No
37019149	Surveillance of SARS-CoV-2 at the Huanan Seafood Market	Liu WJ, Liu P, Lei W, Jia Z, He X, Shi W, Tan Y, Zou S, Wong G, Wang J, Wang F, Wang G, Qin K, Gao R, Zhang J, Li M, Xiao W, Guo Y, Xu Z, Zhao Y, Song J, Zhang J, Zhen W, Zhou W, Ye B, Song J, Yang M, Zhou W, Dai Y, Lu G, Bi Y, Tan W, Han J, Gao GF, Wu G.	Nature. 2023 Apr 5. doi: 10.1038/s41586-023-06043-2. Online ahead of print.	Liu WJ	Nature	2023	2023-04-05	10.1038/s41586-023-06043-2	bowtie2 (no version) with the default settings	No
37012457	Cellular states are coupled to genomic and viral heterogeneity in HPV-related oropharyngeal carcinoma	Puram SV, Mints M, Pal A, Qi Z, Reeb A, Gelev K, Barrett TF, Gerndt S, Liu P, Parikh AS, Ramadan S, Law T, Mroz EA, Rocco JW, Adkins D, Thorstad WL, Gay HA, Ding L, Paniello RC, Pipkorn P, Jackson RS, Wang X, Mazul A, Chernock R, Zevallos JP, Silva-Fisher J, Tirosh I.	Nat Genet. 2023 Apr;55(4):640-650. doi: 10.1038/s41588-023-01357-3. Epub 2023 Apr 3.	Puram SV	Nat Genet	2023	2023-04-03	10.1038/s41588-023-01357-3	Cell Ranger v4.0	No
37001504	A neutrophil response linked to tumor control in immunotherapy	Gungabeesoon J, Gort-Freitas NA, Kiss M, Bolli E, Messemaker M, Siwicki M, Hicham M, Bill R, Koch P, Cianciaruso C, Duval F, Pfirschke C, Mazzola M, Peters S, Homicsko K, Garris C, Weissleder R, Klein AM, Pittet MJ.	Cell. 2023 Mar 30;186(7):1448-1464.e20. doi: 10.1016/j.cell.2023.02.032.	Gungabeesoon J	Cell	2023	2023-03-31	10.1016/j.cell.2023.02.032	Velocyto (no version) used under default parameters	No
36827974	Cell lineage-specific mitochondrial resilience during mammalian organogenesis	Burr SP, Klimm F, Glynos A, Prater M, Sendon P, Nash P, Powell CA, Simard ML, Bonekamp NA, Charl J, Diaz H, Bozhilova LV, Nie Y, Zhang H, Frison M, Falkenberg M, Jones N, Minczuk M, Stewart JB, Chinnery PF.	Cell. 2023 Mar 16;186(6):1212-1229.e21. doi: 10.1016/j.cell.2023.01.034. Epub 2023 Feb 23.	Burr SP	Cell	2023	2023-02-24	10.1016/j.cell.2023.01.034	STAR v2.7.8a	No
36747048	SpliceVault predicts the precise nature of variant-associated mis-splicing	Dawes R, Bournazos AM, Bryen SJ, Bommireddipalli S, Marchant RG, Joshi H, Cooper ST.	Nat Genet. 2023 Feb;55(2):324-332. doi: 10.1038/s41588-022-01293-8. Epub 2023 Feb 6.	Dawes R	Nat Genet	2023	2023-02-06	10.1038/s41588-022-01293-8	way to tackle multimappers not mentioned	No
36708705	Bacterial droplet-based single-cell RNA-seq reveals antibiotic-associated heterogeneous cellular states	Ma P, Amemiya HM, He LL, Gandhi SJ, Nicol R, Bhattacharyya RP, Smillie CS, Hung DT.	Cell. 2023 Feb 16;186(4):877-891.e14. doi: 10.1016/j.cell.2023.01.002. Epub 2023 Jan 27.	Ma P	Cell	2023	2023-01-28	10.1016/j.cell.2023.01.002	BWA mem v0.7.12	No
36653681	Cross-ancestry genome-wide analysis of atrial fibrillation unveils disease biology and enables cardioembolic risk prediction	Miyazawa K, Ito K, Ito M, Zou Z, Kubota M, Nomura S, Matsunaga H, Koyama S, Ieki H, Akiyama M, Koike Y, Kurosawa R, Yoshida H, Ozaki K, Onouchi Y; BioBank Japan Project; Takahashi A, Matsuda K, Murakami Y, Aburatani H, Kubo M, Momozawa Y, Terao C, Oki S, Akazawa H, Kamatani Y, Komuro I.	Nat Genet. 2023 Feb;55(2):187-197. doi: 10.1038/s41588-022-01284-9. Epub 2023 Jan 19.	Miyazawa K	Nat Genet	2023	2023-01-18	10.1038/s41588-022-01284-9	way to tackle multimappers not mentioned	No
36318921	Human prefrontal cortex gene regulatory dynamics from gestation to adulthood at single-cell resolution	Herring CA, Simmons RK, Freytag S, Poppe D, Moffet JJD, Pflueger J, Buckberry S, Vargas-Landin DB, Clément O, Echeverría EG, Sutton GJ, Alvarez-Franco A, Hou R, Pflueger C, McDonald K, Polo JM, Forrest ARR, Nowak AK, Voineagu I, Martelotto L, Lister R.	Cell. 2022 Nov 10;185(23):4428-4447.e28. doi: 10.1016/j.cell.2022.09.039. Epub 2022 Oct 31.	Herring CA	Cell	2022	2022-11-01	10.1016/j.cell.2022.09.039	Cell Ranger v3.1.0 with default parameters	No
36179669	Proper acquisition of cell class identity in organoids allows definition of fate specification programs of the human cerebral cortex	Uzquiano A, Kedaigle AJ, Pigoni M, Paulsen B, Adiconis X, Kim K, Faits T, Nagaraja S, Antón-Bolaños N, Gerhardinger C, Tucewicz A, Murray E, Jin X, Buenrostro J, Chen F, Velasco S, Regev A, Levin JZ, Arlotta P.	Cell. 2022 Sep 29;185(20):3770-3788.e27. doi: 10.1016/j.cell.2022.09.010.	Uzquiano A	Cell	2022	2022-09-30	10.1016/j.cell.2022.09.010	Cell Ranger (no version)	No
36171283	Prenatal immune stress blunts microglia reactivity, impairing neurocircuitry	Hayes LN, An K, Carloni E, Li F, Vincent E, Trippaers C, Paranjpe M, Dölen G, Goff LA, Ramos A, Kano SI, Sawa A.	Nature. 2022 Oct;610(7931):327-334. doi: 10.1038/s41586-022-05274-z. Epub 2022 Sep 28.	Hayes LN	Nature	2022	2022-09-28	10.1038/s41586-022-05274-z	RSEM with the STAR aligner (rsem-calculate-expression) (no versions)	No
36050550	Polygenic enrichment distinguishes disease associations of individual cells in single-cell RNA-seq data	Zhang MJ, Hou K, Dey KK, Sakaue S, Jagadeesh KA, Weinand K, Taychameekiatchai A, Rao P, Pisco AO, Zou J, Wang B, Gandal M, Raychaudhuri S, Pasaniuc B, Price AL.	Nat Genet. 2022 Oct;54(10):1572-1580. doi: 10.1038/s41588-022-01167-z. Epub 2022 Sep 1.	Zhang MJ	Nat Genet	2022	2022-09-01	10.1038/s41588-022-01167-z	way to tackle multimappers not mentioned	No
36002573	Selective TnsC recruitment enhances the fidelity of RNA-guided transposition	Hoffmann FT, Kim M, Beh LY, Wang J, Vo PLH, Gelsinger DR, George JT, Acree C, Mohabir JT, Fernández IS, Sternberg SH.	Nature. 2022 Sep;609(7926):384-393. doi: 10.1038/s41586-022-05059-4. Epub 2022 Aug 24.	Hoffmann FT	Nature	2022	2022-08-24	10.1038/s41586-022-05059-4	Samtools view (no version) was used to eliminate multi-mapping reads with a MAPQ score < 10	Partially
35978191	Spatial profiling of chromatin accessibility in mouse and human tissues	Deng Y, Bartosovic M, Ma S, Zhang D, Kukanja P, Xiao Y, Su G, Liu Y, Qin X, Rosoklija GB, Dwork AJ, Mann JJ, Xu ML, Halene S, Craft JE, Leong KW, Boldrini M, Castelo-Branco G, Fan R.	Nature. 2022 Sep;609(7926):375-383. doi: 10.1038/s41586-022-05094-1. Epub 2022 Aug 17.	Deng Y	Nature	2022	2022-08-17	10.1038/s41586-022-05094-1	Cell Ranger ATAC v1.2	No
35978187	Live-seq enables temporal transcriptomic recording of single cells	Chen W, Guillaume-Gentil O, Rainer PY, Gäbelein CG, Saelens W, Gardeux V, Klaeger A, Dainese R, Zachara M, Zambelli T, Vorholt JA, Deplancke B.	Nature. 2022 Aug;608(7924):733-740. doi: 10.1038/s41586-022-05046-9. Epub 2022 Aug 17.	Chen W	Nature	2022	2022-08-17	10.1038/s41586-022-05046-9	STAR v.2.6.1c and filtered for uniquely mapped reads; HTSeq v0.10.0 with parameter htseq-count -s no -m union -f bam	No
35953587	A multi-tissue atlas of regulatory variants in cattle	Liu S, Gao Y, Canela-Xandri O, Wang S, Yu Y, Cai W, Li B, Xiang R, Chamberlain AJ, Pairo-Castineira E, D'Mellow K, Rawlik K, Xia C, Yao Y, Navarro P, Rocha D, Li X, Yan Z, Li C, Rosen BD, Van Tassell CP, Vanraden PM, Zhang S, Ma L, Cole JB, Liu GE, Tenesa A, Fang L.	Nat Genet. 2022 Sep;54(9):1438-1447. doi: 10.1038/s41588-022-01153-5. Epub 2022 Aug 11.	Liu S	Nat Genet	2022	2022-08-11	10.1038/s41588-022-01153-5	STAR v.2.7.0 with parameters of outFilterMismatchNmax 3, outFilterMultimapNmax 10 and outFilterScoreMinOverLread 0.66; featureCounts v.1.5.2; uniquely mapping rates <60%	Partially
35940203	DOCK2 is involved in the host genetics and biology of severe COVID-19	Namkoong H, Edahiro R, Takano T, Nishihara H, Shirai Y, Sonehara K, Tanaka H, Azekawa S, Mikami Y, Lee H, Hasegawa T, Okudela K, Okuzaki D, Motooka D, Kanai M, Naito T, Yamamoto K, Wang QS, Saiki R, Ishihara R, Matsubara Y, Hamamoto J, Hayashi H, Yoshimura Y, Tachikawa N, Yanagita E, Hyugaji T, Shimizu E, Katayama K, Kato Y, Morita T, Takahashi K, Harada N, Naito T, Hiki M, Matsushita Y, Takagi H…	Nature. 2022 Sep;609(7928):754-760. doi: 10.1038/s41586-022-05163-5. Epub 2022 Aug 8.	Namkoong H	Nature	2022	2022-08-08	10.1038/s41586-022-05163-5	STAR v2.7.9a and RSEM v1.3.3	No
35926050	Pathogenic variants damage cell composition and single cell transcription in cardiomyopathies	Reichart D, Lindberg EL, Maatz H, Miranda AMA, Viveiros A, Shvetsov N, Gärtner A, Nadelmann ER, Lee M, Kanemaru K, Ruiz-Orera J, Strohmenger V, DeLaughter DM, Patone G, Zhang H, Woehler A, Lippert C, Kim Y, Adami E, Gorham JM, Barnett SN, Brown K, Buchan RJ, Chowdhury RA, Constantinou C, Cranley J, Felkin LE, Fox H, Ghauri A, Gummert J, Kanda M, Li R, Mach L, McDonough B, Samari S, Shahriaran F, …	Science. 2022 Aug 5;377(6606):eabo1984. doi: 10.1126/science.abo1984. Epub 2022 Aug 5.	Reichart D	Science	2022	2022-08-04	10.1126/science.abo1984	Reads overlapping multiple sequence features have been discarded	No
35922509	Transcriptome variation in human tissues revealed by long-read sequencing	Glinos DA, Garborcauskas G, Hoffman P, Ehsan N, Jiang L, Gokden A, Dai X, Aguet F, Brown KL, Garimella K, Bowers T, Costello M, Ardlie K, Jian R, Tucker NR, Ellinor PT, Harrington ED, Tang H, Snyder M, Juul S, Mohammadi P, MacArthur DG, Lappalainen T, Cummings BB.	Nature. 2022 Aug;608(7922):353-359. doi: 10.1038/s41586-022-05035-y. Epub 2022 Aug 3.	Glinos DA	Nature	2022	2022-08-03	10.1038/s41586-022-05035-y	Regions with multi-mapping reads were constructed using the alignability track from UCSC Genome Browser using a threshold of 0.1	Partially
35864192	Hijacking of transcriptional condensates by endogenous retroviruses	Asimi V, Sampath Kumar A, Niskanen H, Riemenschneider C, Hetzel S, Naderi J, Fasching N, Popitsch N, Du M, Kretzmer H, Smith ZD, Weigert R, Walther M, Mamde S, Meierhofer D, Wittler L, Buschow R, Timmermann B, Cisse II, Ameres SL, Meissner A, Hnisz D.	Nat Genet. 2022 Aug;54(8):1238-1247. doi: 10.1038/s41588-022-01132-w. Epub 2022 Jul 21.	Asimi V	Nat Genet	2022	2022-07-21	10.1038/s41588-022-01132-w	STAR (no version) with parameters ‘–outFilterMultimapNmax 50–outReadsUnmapped Fastx’	Partially
35817986	Systematic discovery and perturbation of regulatory genes in human T cells reveals the architecture of immune networks	Freimer JW, Shaked O, Naqvi S, Sinnott-Armstrong N, Kathiria A, Garrido CM, Chen AF, Cortez JT, Greenleaf WJ, Pritchard JK, Marson A.	Nat Genet. 2022 Aug;54(8):1133-1144. doi: 10.1038/s41588-022-01106-y. Epub 2022 Jul 11.	Freimer JW	Nat Genet	2022	2022-07-11	10.1038/s41588-022-01106-y	STAR v.2.7.5b –outFilterMultimapNmax 1 (keeping only uniquely mapping reads)	No
35794474	A time-resolved, multi-symbol molecular recorder via sequential genome editing	Choi J, Chen W, Minkina A, Chardon FM, Suiter CC, Regalado SG, Domcke S, Hamazaki N, Lee C, Martin B, Daza RM, Shendure J.	Nature. 2022 Aug;608(7921):98-107. doi: 10.1038/s41586-022-04922-8. Epub 2022 Jul 6.	Choi J	Nature	2022	2022-07-06	10.1038/s41586-022-04922-8	Cell Ranger (no version)	No
35732739	Single-nucleus profiling of human dilated and hypertrophic cardiomyopathy	Chaffin M, Papangeli I, Simonson B, Akkad AD, Hill MC, Arduini A, Fleming SJ, Melanson M, Hayat S, Kost-Alimova M, Atwa O, Ye J, Bedi KC Jr, Nahrendorf M, Kaushik VK, Stegmann CM, Margulies KB, Tucker NR, Ellinor PT.	Nature. 2022 Aug;608(7921):174-180. doi: 10.1038/s41586-022-04817-8. Epub 2022 Jun 22.	Chaffin M	Nature	2022	2022-06-22	10.1038/s41586-022-04817-8	BWA-mem v0.7.15-r1140	No
35732239	Integrated multi-omic characterization of congenital heart disease	Hill MC, Kadow ZA, Long H, Morikawa Y, Martin TJ, Birks EJ, Campbell KS, Nerbonne J, Lavine K, Wadhwa L, Wang J, Turaga D, Adachi I, Martin JF.	Nature. 2022 Aug;608(7921):181-191. doi: 10.1038/s41586-022-04989-3. Epub 2022 Jun 22.	Hill MC	Nature	2022	2022-06-22	10.1038/s41586-022-04989-3	Bowtie2 v7.3.0 with default settings	No

## Sheet: Suppl.Table2
Supplementary Table 2. Description of samples used. Two experiment types were used: ChIP-seq (transcription factor (TF) and histone modifications) and RNA-seq (total). For each experiment type, two datasets were analysed: ChIP-seq (Datasets 1 and 2) and RNA-seq (Datasets 3 and 4). ENCODE file accession names are associated to each library for human and mouse (C57BL/6J inbred strain) species. Samp…
Dataset	Experiment type	Organism	File accession	Sample	Target	Treatment	Replicate	Laboratory	Run type and read (read pair) length (bp)	Library fragment size (bp)	Library size
1	ChIP-seq	Homo sapiens	ENCFF444VXB	K562	ATF1	-	-	Richard Myers, HAIB	SE50	-	34711119
			ENCFF756YQV						SE100		23256331
2		Homo sapiens	ENCFF804VDH	BLaER1	H3K27ac	-	-	Roderic Guigo, CRG	SE50	-	51105659
			ENCFF586HXV		H3K27me3						34222608
			ENCFF909EOW		H3K4me1						52133549
			ENCFF045SWJ		H3K4me2						52072611
			ENCFF064QVM		H3K4me3						45195237
			ENCFF015TSR		H3K9ac						56754565
			ENCFF031JQJ		H3K9me3						52375041
3	Total RNA-seq	Homo sapiens	ENCFF720QTK (R1) and ENCFF857XKA (R2)	Dendritic cell	-	treated with lipopolysaccharide for 0 hour	-	Manuel Garber, UMass	PE100	100-350	13472300
		Mus musculus strain C57BL/6J	ENCFF178GZL (R1) and ENCFF925PIZ (R2)			treated with lipopolysaccharide for 0 hour	isogenic replicate 1		PE75	175-500	2341123
			ENCFF238MHC (R1) and ENCFF128VJY (R2)				isogenic replicate 2				12710209
			ENCFF880YQH (R1) and ENCFF275LAE (R2)			treated with lipopolysaccharide for 1 hour	isogenic replicate 1				10640178
			ENCFF681JPQ (R1) and ENCFF190TWD (R2)				isogenic replicate 2				13211219
			ENCFF044MUT (R1) and ENCFF489BRJ (R2)			treated with lipopolysaccharide for 2 hours	isogenic replicate 1				11866558
			ENCFF192HMZ (R1) and ENCFF356VFA (R2)				isogenic replicate 2				10548319
			ENCFF298QKO (R1) and ENCFF673GLA (R2)			treated with lipopolysaccharide for 4 hours	isogenic replicate 1				7965113
			ENCFF344FCT (R1) and ENCFF022UOJ (R2)				isogenic replicate 2				9525678
			ENCFF344ASD (R1) and ENCFF023BWO (R2)			treated with lipopolysaccharide for 6 hours	isogenic replicate 1				6418562
			ENCFF438JMT (R1) and ENCFF364WKH (R2)				isogenic replicate 2				9080591
4		Homo sapiens	ENCFF264JUW (R1) and ENCFF056HGS (R2)	A549	-	treated with 1 μM mapracorat (agonist) for 4 hours	isogenic replicate 1	Tim Reddy, Duke	PE101	200-300	30409421
			ENCFF354GJS (R1) and ENCFF540TMA (R2)				isogenic replicate 2				34227946
			ENCFF955DFH (R1) and ENCFF183VHI (R2)				isogenic replicate 3				28435671
			ENCFF587OYZ (R1) and ENCFF921JRE (R2)			treated with 1 μM hydrocortisone (agonist) for 4 hours	-				47259726
			ENCFF145DZD (R1) and ENCFF089UJX (R2)			treated with 1 μM dexamethasone (agonist) for 4 hours					28126723

## Sheet: Suppl.Table3
Supplementary Table 3. Description of parameters used. Experiment type column describes the type of experiment used, with “both” meaning ChIP-seq and RNA-seq. Tools, respective versions and parameters used are described. The explanation of the action adopted by the tools using the parameters used is also described.
Experiment type	Tool	Parameters	Action
ChIP-seq	Cutadapt 2.8	-a AGATCGGAAGAG	Trims the adapter containing the specific sequence
	Trimmomatic v0.39	SE ILLUMINACLIP:TruSeq3-SE.fa:2:30:10 LEADING:3 TRAILING:3 MINLEN:<value>	Filters out single-end reads containing other Illumina-specific sequences, low quality and below the <value> length. The minimum length <value> is equal to 50 and 100 for ChIP-seq libraries of 50 and 100 nucleotides (nt), respectively
	Bwa mem v0.7.17	-a	Outputs all found mappings
	BBMap v39.01	secondary=t maxsites=1000	Prints maximum 1000 secondary alignments per read
	Bedmap v2.4.37	--echo --echo-map –echo-overlap-size	Lists all overlapping elements and the lengths of the overlaps in number of nucleotides
RNA-seq	Cutadapt 2.8	-u -LENGTH	Trims the last nucleotides of 3’UTR reads (and their pairs). The value of LENGTH is equal to 75, 50 and 25 for the simulated short-reads of 25, 50 and 75 nt, respectively
	Trimmomatic v0.39	PE ILLUMINACLIP:TruSeq3-PE.fa:2:30:10:2:True LEADING:3 TRAILING:3 MINLEN:<value>	Filters out pair-end reads containing other Illumina-specific sequences, low quality and below the <value> length. The minimum length <value> is equal to 100 for RNA-seq library of 100 nt
	STAR v2.7.10a	--runMode alignReads --alignEndsType EndToEnd --outFilterMultimapNmax 1000 --winAnchorMultimapNmax 1000 --outFilterScoreMinOverLread 0.4 --outFilterMatchNminOverLread 0.4	Maps pair-end reads without soft-clipping. It considers a maximum of 1000 multiple alignments and 1000 loci anchors for a read (otherwise, the read is considered unmapped). It also considers alignments with matched bases normalized to the sum of mate’s lengths higher than 0.4
	SAMtools v1.10	view -h -f3	Selects reads mapped in a proper pair
	HTSeq-count v2.0.2	-r pos -m union (default) --nonunique <mode> -a 0 --secondary-alignments score (default) --supplementary-alignments score (default)	Counts read pairs in genes handling multimappers and supplementary (chimeric) mappings, considering that paired-end data is sorted by position, the minimum alignment quality value is zero, and using union mode to handle reads overlapping to more than one feature. The default mode to deal with reads assigned to more than one feature is “none”, but we also test for “fraction” <mode>
Both	PICARD v2.24.0	MarkDuplicates REMOVE_DUPLICATES=true	Identifies and removes duplicate reads (or read pairs)

## Sheet: Suppl.Table4
Supplementary Table 4. Read coverage of TEs for ChIP-seq libraries of datasets 1 and 2 mapped using BWA mem. The 1,160 different TE groups are ranked by the percentage of multimapper contribution to the final TE group coverage (Perc_multi) in descending order. Perc_multi represented by asterisk (*) indicates that there is no read coverage for multimappers. The coverage of TE groups was computed f…
Dataset 1										Dataset 2
SE50					SE100					H3K27ac						H3K27me3						H3K4me1						H3K4me2						H3K4me3						H3K9ac						H3K9me3
TE	Unimapper	Multimapper	Perc_multi		TE	Unimapper	Multimapper	Perc_multi		TE	Unimapper	Multimapper	Perc_multi	Random		TE	Unimapper	Multimapper	Perc_multi	Random		TE	Unimapper	Multimapper	Perc_multi	Random		TE	Unimapper	Multimapper	Perc_multi	Random		TE	Unimapper	Multimapper	Perc_multi	Random		TE	Unimapper	Multimapper	Perc_multi	Random		TE	Unimapper	Multimapper	Perc_multi
L1PA2	727.54	116087	0.993772		L1HS	552.149	33503.7	0.983787		L1PA2	1136.64	124149	0.990928	125497		L1PA2	816.14	133099	0.993906	134074		L1PA2	651.08	77177.5	0.991634	77773		L1PA2	554.54	69641.7	0.9921	70566.6		L1PA2	877.74	132259	0.993407	133377		L1PA2	1342.02	160399	0.991703	162057		L1PA2	2219.34	491839	0.995508
L1HS	341.22	41345.3	0.991815		L1PA2	1856.85	91842.4	0.980183		L1HS	453.82	44439	0.989891	44691.6		L1HS	394.1	48244.3	0.991897	48455.9		L1HS	286.2	26406.9	0.989278	26619.4		L1HS	275.96	24378.3	0.988807	24618.9		L1HS	370.84	48731	0.992448	49070.2		L1HS	579.18	57124	0.989963	57577		L1HS	995.16	188009	0.994735
SVA_D	265.1	28498.6	0.990784		L1PA3	5699.1	166885	0.966978		L1PA3	3483.66	238597	0.985609	242034		SVA_D	208.02	21388.7	0.990368	21591.7		L1PA3	2194.14	151540	0.985728	153818		L1PA3	1957.44	133812	0.985583	135812		SVA_D	358.68	35638.3	0.990036	36212.2		L1PA3	4288.44	311631	0.986426	315979		SVA_D	995.34	124394	0.992062
L1PA3	2375.46	223008	0.98946		SVA_D	1013.47	28093.2	0.965181		SVA_D	328.08	21506.6	0.984974	21691.1		L1PA3	2825.24	255485	0.989063	258037		SVA_D	232	15261.2	0.985026	15454.9		SVA_D	229.1	14494.6	0.98444	14753.5		L1PA3	2817.14	251122	0.988906	253725		SVA_D	326.8	22413.2	0.985629	22842.3		L1PA3	7577.94	919730	0.991828
L1PA4	3157.16	215262	0.985545		AluYa5	455.515	11076.3	0.960499		L1PA4	4552.82	230034	0.980592	234544		L1PA4	3972.3	245079	0.98405	249534		L1PA4	2828.52	152410	0.98178	154723		L1PA4	2448.72	134092	0.982066	136555		L1PA4	3708.8	235103	0.98447	238501		L1PA4	5456.58	298907	0.982072	304659		L1PA4	10589.3	829421	0.987394
AluYa5	264.08	14977.6	0.982674		AluYb8	401.01	7643.4	0.950151		AluYa5	459.48	18345.7	0.975566	18814.1		SVA_C	92.7	5227.72	0.982577	5266.7		L1PA5	3256.08	127318	0.975063	131126		AluYa5	358.48	14753.3	0.976278	15146.2		LTR5A	85.4	4097.5	0.979584	4153.78		AluYa5	502.72	20884	0.976494	21454		L1PA5	11268.3	653734	0.983055
SVA_C	135.7	6369.94	0.979141		SVA_F	558.505	10624.6	0.950058		L1PA5	4986.7	193964	0.974935	199092		L1PA5	4352.88	203506	0.979058	207784		AluYa5	371.8	14492.5	0.974987	14855		AluYb8	284.7	11038.7	0.974857	11189.9		L1PA5	4234.52	193053	0.978536	197557		L1PA5	6367.26	253138	0.975464	259225		SVA_F	918.22	51202	0.982383
L1PA5	3980.82	184124	0.978837		L1PA4	8696.92	155901	0.947163		SVA_C	135.84	4801.27	0.972486	4890.72		AluYb8	250.22	10389.7	0.976483	10565.9		AluYb8	333.18	11399.6	0.971603	11747.5		L1PA5	3041.92	112339	0.973636	115709		SVA_F	368.4	14735.6	0.975609	14956.2		LTR5A	203.7	7448.81	0.973381	7629.46		L1P1	2304.86	122710	0.981563
AluYb9	29.18	1244.99	0.977099		AluYb9	54.604	859.242	0.940248		AluYb9	44.3	1488.25	0.971094	1585.34		AluYa5	311.88	12686	0.976005	13048.9		SVA_C	104.64	3513.62	0.97108	3645.36		AluYk4	155.68	4922.01	0.96934	5031.66		SVA_C	206.82	7820.2	0.974235	8033.32		SVA_C	145.86	5196.7	0.972698	5205.54		SVA_E	337.94	16719	0.980188
AluYb8	264	10648.7	0.975808		SVA_C	431.356	5786.9	0.930631		LTR7Y	49.28	1646.51	0.97094	1680.64		LTR5A	149.86	5914.54	0.975289	6033.76		AluYb9	44.26	1322.42	0.967615	1388		LTR7Y	50.02	1568.14	0.969088	1636.8		L1P1	960.86	35752.8	0.973828	36884.7		LTR7Y	54.52	1871.07	0.971687	1891.88		SVA_C	573.58	28366.9	0.980181
LTR5A	89.74	3556.12	0.975386		SVA_E	316.624	4240.87	0.930527		AluYb8	391.2	12949.1	0.970675	13294.3		L1P1	982.06	38728.4	0.97527	39896.4		AluYk4	182.88	5280.04	0.966523	5354.22		AluYk3	193.76	5666.32	0.966936	5812.76		AluYb8	315.78	11406.9	0.973063	11654		AluYb8	467.98	15311.3	0.970342	15740.6		LTR5A	140.8	6485.38	0.978751
LTR7Y	34.72	1328.01	0.974522		L1PA5	10782.3	133003	0.925011		LTR5A	185.16	5615.3	0.968078	5815.28		AluYb9	33.78	1200.66	0.972635	1249.58		L1P1	844.48	23786.9	0.965715	24591		LTR5A	174.48	4953.18	0.965973	5107.86		AluYa5	431.68	15193.8	0.972373	15597.7		AluYb9	57.24	1787.96	0.968979	1875.14		AluYb8	527.1	20891.4	0.97539
L1P1	874.46	30473.3	0.972105		AluYd8	41.9604	503.112	0.923019		LTR5_Hs	360.5	9945.35	0.96502	10338.8		LTR7Y	35.86	1262.58	0.972382	1317.04		AluY	22499.4	611076	0.964488	634719		L1P1	755.46	21309.4	0.965762	21800		AluYb9	46.06	1302.2	0.965838	1401.22		L1P1	1639.68	47081.5	0.966346	48736		AluYb9	65.4	2396.31	0.973433
SVA_F	325.92	10831.1	0.970788		L1P1	1817.05	20818	0.919724		L1P1	1343.64	36732.1	0.964711	37855.4		LTR5_Hs	354.72	10357.9	0.966888	10718.5		LTR7Y	50.8	1360.34	0.964001	1393.46		SVA_C	117.36	3234.28	0.964984	3435.72		SVA_B	362.68	9694.92	0.96394	9955.14		LTR5_Hs	437.02	11697.4	0.963985	12151		AluYa5	765.62	26955.7	0.972382
AluY	15015.5	490892	0.97032		LTR7Y	110.931	1082.18	0.907024		SVA_F	325.14	8606.86	0.963598	8957.2		AluY	14958	433158	0.96662	447638		LTR5A	192.44	5063.66	0.963387	5272.1		AluY	20795.9	564910	0.964494	586857		AluYk3	180.68	4809.19	0.963791	4899.8		AluYk4	234.3	6039.28	0.962653	6385.76		SVA_B	1087.04	35163.3	0.970013
AluYk2	105.06	3352.44	0.969614		LTR5_Hs	812.693	7583.84	0.903211		LTR7	593.9	15011.1	0.961942	15599		AluYk4	135.78	3906.86	0.966413	3979.6		AluYk3	236.94	6026.44	0.962171	6415.08		AluYb9	46.1	1233.58	0.963975	1282.28		AluY	17434.4	461032	0.963562	478286		SVA_F	337.86	8536.02	0.961926	8877.48		LTR7Y	47.9	1534.39	0.969727
LTR5_Hs	280.74	8831.74	0.969192		AluYg6	200.416	1852.37	0.902369		L1PA6	5431.24	132017	0.960485	137470		AluYe5	157.82	4457.54	0.965805	4676.44		AluYe5	240.58	6089.05	0.961991	6205.3		AluYe6	35.94	949.955	0.963546	985.34		LTR7Y	61.5	1615.14	0.96332	1699.36		L1PA6	6850.76	170164	0.961298	176879		L1PA6	12378.6	388835	0.969147
AluYk4	150.92	4515.21	0.967656		AluYe5	390.851	3423.61	0.897534		AluYk4	211.84	5138.12	0.960403	5393.02		AluYk3	158.92	4470.42	0.965671	4740.1		AluYm1	1093.04	27135.9	0.961279	28376.5		AluYm1	980.46	25268.5	0.962648	26144.1		AluYf1	307.7	8051.91	0.963192	8265.24		AluY	26478.1	652340	0.960994	678795		LTR5_Hs	563.34	15280	0.964443
AluYm1	758.6	21835.1	0.966424		AluYk4	331.723	2872.92	0.896487		AluYk3	240.4	5813.53	0.96029	6156.12		AluYe6	25.74	720.203	0.965493	746.46		AluYk2	165.06	4084.63	0.961159	4327.4		LTR7	572.32	14636.6	0.962369	15223.8		L1PA6	4802.64	123265	0.962499	128012		LTR7	738	17638.5	0.95984	18377.4		AluY	26006.7	680386	0.963184
AluYe5	175.84	4946.94	0.965675		AluYc3	151.871	1301.73	0.895521		AluY	23428.8	566384	0.960278	589569		LTR7	538.72	15047.7	0.965437	15550.7		LTR5_Hs	489.46	12007.7	0.960834	12482.3		AluYk2	154.48	3850.78	0.961431	4051.48		AluYk4	167.86	4241.8	0.961934	4512.94		HERVH-int	4119.6	95653.7	0.95871	99761.9		AluYk4	254.8	6576.13	0.962699
AluYk3	183.06	5035.92	0.964924		LTR5A	293.475	2510.54	0.895338		AluYe5	254.76	6017.34	0.959382	6305.96		SVA_B	250.18	6882.54	0.964925	7229.92		AluYe6	42.06	1014.82	0.960204	1052.6		AluYf1	402.12	9787.25	0.960535	10216.9		AluYe6	34.86	872.37	0.961575	825.24		AluYm1	1285.8	29290.8	0.957948	30818.1		AluYk2	187.84	4691.14	0.9615
AluYf1	310	8411.63	0.964456		AluYk3	392.238	3239.53	0.891998		AluYc3	115.12	2651.5	0.95839	2682.28		AluYk2	107.26	2931.19	0.964699	2970.38		LTR7	603.88	14126.1	0.959003	14741.3		AluYe5	249.42	5788.92	0.958694	6009.08		AluYm1	834.98	20724.1	0.96127	21526.1		MER11C	674.74	15146.1	0.957351	15651.9		LTR7	718.06	17759.7	0.961139
LTR7	500.64	13214.3	0.963497		AluYk2	245.604	2014.58	0.891334		AluYm1	1106.66	25370	0.958202	26562.7		L1PA6	5261.2	136735	0.962948	141852		L1PA6	3750.22	86809.3	0.958588	90407.8		L1PA6	3426.96	76925.2	0.957351	79860.5		LTR7	479.98	11713.8	0.960637	12225.5		AluYk3	304.02	6785.3	0.957116	7019.36		AluYm1	1264.76	30515	0.960202
AluYe6	32.1	806.495	0.961722		AluY	39460	317011	0.889304		MER11C	528.68	11610.3	0.956448	12086.5		AluYm1	755.96	19167.4	0.962057	19963.9		AluYf1	458.88	10515.7	0.958187	11009.2		MER11C	271.3	6037.62	0.956997	6349.66		AluYd8	32.6	790.554	0.960396	828.78		AluYf1	506.98	11222.5	0.956777	11790.7		AluYf1	485.24	11585	0.959799
AluYc3	90.3	2210.86	0.960759		LTR7	1239.89	9334.38	0.882744		AluYf1	447.22	9819.66	0.956441	10185.8		AluYf1	293.44	7437.63	0.962044	7709.4		MER11C	321.02	6812.97	0.955001	7167.54		SVA_F	249.82	5516.52	0.956676	5726.7		LTR5_Hs	354.66	8238.12	0.958726	8583.52		AluYc3	143.56	3022.82	0.954661	3148.36		AluYe5	326.54	7586.4	0.958733
L1PA6	4974.48	119977	0.960189		SVA_B	898.693	6662.16	0.881139		HERVH-int	3535.6	75067.2	0.955019	78608.8		SVA_F	303.14	7626.22	0.96177	7920.72		AluYc3	133.6	2788.83	0.954285	2900.96		LTR5_Hs	519.6	11210.1	0.955702	11708.1		AluYe5	240.96	5295.8	0.95648	5568.44		LTR7A	2.12	43.6626	0.953694	54.16		AluYd8	61.4	1368.89	0.957072
SVA_B	339.94	7904.53	0.958768		LTR5	6.40594	47.2451	0.8806		AluYe6	46.58	969.201	0.954144	1036.34		HERVH-int	3799.3	90871.7	0.959868	94675.5		AluYh3	550.84	10860.4	0.951728	11475.9		AluSp	14559	276451	0.949971	290344		MER11C	573.6	12082.7	0.954679	12671.6		AluYe6	55.04	1119.82	0.953152	1167.56		AluYk3	328.94	7221.14	0.956432
AluSp	10332.6	238878	0.958539		AluYk12	46.8614	339.472	0.878702		AluYk2	191.72	3912.64	0.953289	4150.74		MER11C	575.26	13140.8	0.958059	13676.7		AluSp	15824.1	304525	0.950603	320080		AluYh3	533.8	10026.2	0.949451	10618.1		HERVH-int	3238.26	65649.9	0.952993	68904.5		AluYe5	339.1	6850.46	0.952834	7278.02		MER11C	2196.88	48071	0.956297
AluYh3	416.88	9063.1	0.956025		AluYm1	1948.54	13823.7	0.876458		SVA_B	316.56	6029.14	0.950114	6403.54		AluYc3	88.34	1904.58	0.955673	2000.66		SVA_F	298.82	5749.23	0.950592	6045.14		AluSc	9362.72	174707	0.949135	184494		SVA_E	297.16	5518.09	0.9489	5856.14		AluYd8	51.98	1037.45	0.952287	1090.22		AluYc3	151.2	3211.92	0.955042
AluSc8	4639.42	98552.1	0.955041		AluYe6	78.604	552.124	0.875376		AluYd8	50.8	914.811	0.947391	948.6		AluSp	9934.12	206424	0.954085	216207		AluSc	10058.3	192100	0.950245	201792		AluYg6	144.24	2675.88	0.948853	2838.3		AluYg6	143.46	2624.82	0.948177	2741.68		AluYk2	229.38	4494.94	0.951447	4755.28		L1P2	3571.1	73599.3	0.953724
AluSc	7453.1	158302	0.955036		HERVH-int	7243.5	49610.7	0.872595		AluSp	15353.6	267327	0.945686	282478		AluYh3	385.02	7745.59	0.952646	8058.42		MER11B	163.46	2999.87	0.948327	3078.14		AluYc3	147.06	2687.46	0.948118	2800.94		L1P2	1343.7	24268.2	0.947536	25415.4		L1P2	1972.72	34825	0.94639	36566.5		SVA_A	1412.26	28979	0.953531
AluSg7	1761.9	37240.5	0.954826		AluYi6	128.129	863.343	0.870769		AluSc	10486.9	174315	0.943253	185129		AluSg7	1658.02	32401.1	0.951319	33879.9		AluSc5	2010.86	35067.6	0.945767	37000.6		HERVH-int	2568.3	46409.5	0.947562	48977.2		AluYc3	126.82	2287.52	0.947472	2462.38		AluSp	17657.3	309445	0.946019	326498		LTR6B	81.28	1591.75	0.951418
HERVH-int	3289.5	67925.5	0.953809		AluYf1	770.832	5130.19	0.869373		L1P2	1657.94	27523.4	0.943185	29146.6		AluSc8	4452.42	85219.6	0.950348	89632.3		AluSc8	7095.06	123388	0.945625	130434		AluSc8	6468.38	111817	0.945315	117867		AluYk12	28.06	502.057	0.947068	540.74		AluYh3	679.4	11890.1	0.945949	12522.4		AluSp	14787.8	285886	0.950818
AluYd8	36.66	755.038	0.953694		MER11C	1011.12	6409.12	0.863735		AluSx4	3415.04	55918.7	0.942444	59391.3		AluYd8	33.76	637.717	0.949723	697.18		HERVH-int	2469.52	42309.2	0.944851	44766.5		AluSx4	3428.18	57507.7	0.943741	60875		AluSp	12120.8	214851	0.946598	227128		SVA_B	402.02	6762.11	0.943884	7151.68		AluYk12	40.22	774.389	0.950627
AluSg	8585.28	175468	0.953354		LTR6B	115.307	690.821	0.856962		MER9a1	128.36	2087.11	0.942062	2236.94		AluSg	8071.1	150642	0.949147	158209		AluSg7	2825.44	48288.6	0.944723	51117.2		AluSg7	2632.04	44069	0.943641	46373.2		AluSg7	1879.96	33169.4	0.946362	35076.7		AluSg7	2968.58	49184	0.943079	51791.8		L1PA7	31973.3	602299	0.949591
AluYc	703.46	14248.3	0.952951		L1PA6	13492	79784.5	0.855355		AluYh3	640.98	10254.3	0.941169	10832.6		AluSc	7326.98	136540	0.949071	143925		AluYg6	162.18	2751.82	0.944345	2926.92		AluSc5	1906.8	31763.9	0.943369	33634.6		AluYk2	189.36	3241.03	0.944799	3389.32		AluSc	12239.9	202443	0.942986	214338		AluYh3	659.06	12220.3	0.948828
MER11C	492.92	9955.05	0.952821		HERV-Fc1-int	42.7525	247.32	0.852615		AluSg	12212.6	195260	0.941136	207537		AluSx4	2325.1	43040.5	0.948747	45295.4		HERV-Fc1-int	4.78	80.7642	0.944122	87.06		AluSg	12553.1	203044	0.941775	215679		AluYi6	74.98	1271.61	0.944318	1369.02		AluSg	13772.4	225918	0.942541	239951		AluSc8	6644.42	121559	0.948173
AluSc5	1475.62	29172	0.951852		HERV-Fc1_LTR1	14.0396	79.0242	0.84914		AluSc8	6943.4	110697	0.940978	118014		AluYg6	127.04	2298.82	0.947631	2401.68		L1P2	1053.64	17794.3	0.944098	18755.8		AluYd8	52.34	832.023	0.940816	897.42		AluSc	8091.56	135303	0.943571	143819		AluSc8	7910.22	128496	0.94201	136215		AluSg	11103.7	201406	0.94775
AluSx4	2539.8	50173.4	0.951819		AluYh3	957.743	5344.23	0.848025		L1PA7	15127.8	238188	0.940281	253516		LTR6B	66.68	1199.8	0.94735	1263.08		AluSx4	3816.94	63881	0.943618	67570.7		MER11B	167.88	2634.89	0.940102	2749.22		L1PA7	12317.2	205321	0.943405	217359		AluYg6	203.14	3294.94	0.941928	3521.86		AluYg6	246.16	4379.87	0.946788
SVA_E	213.24	4161.67	0.951258		AluYc	1546.98	8402.94	0.844523		AluSg7	2698.28	42362.9	0.94012	45335.9		SVA_E	167.44	2975.34	0.946722	3124.9		AluSg	13616	225159	0.942975	238644		L1P2	1048.96	16266.4	0.93942	17281		AluSc5	1471.58	24509.6	0.94336	26026.9		L1PA7	18781.7	302529	0.941547	321057		AluSg7	2478.62	44064.6	0.946746
AluYg6	128.06	2496.84	0.951213		MER11D	310.376	1665.44	0.842912		AluYg6	183.16	2783.69	0.938265	2971		AluYc	691.58	12243.1	0.946533	12948.3		SVA_B	275.5	4480.75	0.942076	4734.18		AluSq2	20804.3	317718	0.938544	338801		AluSx4	2626.08	43185.7	0.942677	45721.7		AluSx4	4071.64	64648.9	0.940751	68533.9		AluYe6	69.02	1215.21	0.946256
AluSg4	1608.22	31148.4	0.950904		AluYj4	1277.85	6468.17	0.835031		AluSc5	2137.38	32321.4	0.937973	34321.6		AluYk12	26.02	450.81	0.945431	484.08		L1PA7	9574.1	151645	0.940614	161252		AluSg4	2375.34	36035.9	0.93816	38261.9		AluYh3	510.92	8287.26	0.941929	8891.84		LTR6B	124.74	1950.55	0.939893	2069.42		MER9a1	488.42	8543.31	0.945922
LTR7A	1.64	31.099	0.949907		MER11B	667.406	3087.5	0.822257		MER11A	696.5	10509.1	0.937844	11175.3		MER11B	356.68	6141.81	0.945113	6562.2		AluYd8	50.78	804.304	0.940614	854.38		L1PA7	9019.54	136154	0.937871	145099		MER9a2	127.82	2052.67	0.94138	2208.44		AluYc	1285.54	19421.9	0.937919	20609.3		AluSc	10956.3	188608	0.945099
AluSq2	15115.2	276857	0.948231		AluSp	33018.8	151672	0.821221		MER11B	348.18	5239.88	0.937692	5668.22		AluSg4	1580.74	27117	0.944918	28386.6		MER9a1	99.5	1559.73	0.940032	1653.86		AluYi6	89.24	1346.6	0.937848	1471.8		AluSc8	5395.22	86300.4	0.941162	91538.1		MER9a1	170.16	2561.39	0.937706	2679.22		HERVH-int	6764.26	113611	0.943807
AluSq4	421.88	7659.29	0.947795		HERVK-int	847.673	3792.31	0.817311		AluYi6	100.7	1499.55	0.937073	1527.28		MER9a1	141.72	2425.41	0.944794	2576.18		AluSg4	2542.4	39756.3	0.939894	42425.3		LTR6B	116.48	1750.23	0.937601	1846.44		MER11B	390.42	6227.5	0.941006	6612.28		AluSc5	2485.74	37257.8	0.937455	39832.4		AluYc	1181.7	19814.2	0.943718
AluYi6	72.38	1240.59	0.944873		LTR13	1627.59	7249.64	0.816655		MER9a2	127.2	1893.87	0.937063	1980.52		LTR7A	2.4	40.899	0.944571	39.3		AluSq2	22857	353590	0.939282	375916		MER9a1	101.12	1503.34	0.936976	1580.54		AluSg	9681.36	151459	0.93992	161672		AluYk12	45.4	674.911	0.936972	712.6		AluSx4	3484.62	58427.7	0.943717
L1P2	1373.1	23309.6	0.94437		HERV9NC-int	1148.42	4807.73	0.807188		AluYc	1139.94	16904	0.936824	17832.6		AluSq4	396.34	6666.2	0.943881	7024.3		AluYc	1173.16	18074.3	0.939049	19404.3		AluYk12	37.18	539.217	0.935496	551.3		MER11A	888.16	13861	0.939782	14742.7		AluSg4	2803.58	41163.4	0.936234	43989.4		AluSc5	2076.44	34415.6	0.943099
AluSq	4987.76	84063.4	0.94399		LTR7B	692.436	2862.02	0.805192		AluSg4	2441.1	35592	0.935816	38003.6		AluSc5	1517.44	25233.8	0.943276	26603.8		LTR13	1219.48	18219.1	0.937265	19446.1		AluYj4	809.08	11679.8	0.935216	12485.2		AluYc	908.22	14034.6	0.93922	14855.9		MER9a2	159.56	2335	0.936037	2505.78		AluSq4	546.4	9000.23	0.942765
AluYj4	637.74	10377.1	0.942102		AluSc8	14094.9	57201	0.802304		LTR13	847.84	12245.4	0.935246	13079.7		AluSq2	14630.1	238381	0.942176	253381		AluSq4	674.58	9858.31	0.935955	10357		AluSq4	630.26	9075.04	0.93506	9717.06		MER9a1	147	2183.67	0.936928	2310.5		MER11B	470.8	6858.2	0.935762	7490.16		LTR7A	2.6	42.484	0.94233
L1PA7	12741.7	203459	0.941065		HERV17-int	1725.33	6955.03	0.801238		AluSq2	21666	308501	0.934379	330813		AluYi6	71.16	1156.34	0.942028	1259.68		MER11A	520.4	7394.12	0.934247	7965.74		AluSq10	639.76	8930	0.933148	9535.74		AluSq2	16021.9	237190	0.936725	253624		AluYi6	118.5	1715.99	0.935404	1909.64		MER11A	3987.82	64147.1	0.941472
LTR6B	58.48	932.355	0.940979		L1PA7	31419.7	125747	0.800087		LTR6B	117.28	1656.56	0.933884	1765.4		L1P2	1841.64	29840.7	0.941872	31717.7		AluYj4	909.24	12822.6	0.933786	13636.1		MER9a2	103.28	1441.45	0.93314	1569.68		MER11D	165.76	2351.22	0.934143	2516.46		MER11A	923.64	13325.8	0.935181	14265.2		LTR5	8.02	125.894	0.940111
AluSx1	33174.1	518843	0.939904		AluSc	23390.1	92622.1	0.798382		AluSq4	649.94	8723.83	0.930664	9348.9		MER11A	781.1	12297.2	0.940275	13050.9		LTR6B	119.72	1669.11	0.933074	1805.34		SVA_B	291.16	4022.6	0.932504	4298.48		AluSg4	1913.26	27125.6	0.934114	28996.6		AluSq2	24838.9	358046	0.935127	382670		AluSq2	20483.1	317106	0.939325
AluSq10	478.76	7311.3	0.938542		MER9a2	313.089	1233.74	0.797593		SVA_E	263.78	3535.89	0.930578	3825.06		L1PA7	14893.6	232409	0.939776	247756		AluSq10	687.38	9518.13	0.932646	10313.8		AluYc	1249.9	16987.2	0.931464	18164.8		SVA_A	581.5	7875.68	0.931242	8436.88		MER11D	215.3	3057.66	0.934219	3273.38		AluSg4	2417.14	37156.8	0.938921
MER11A	670.56	9951.29	0.93687		MER9a1	320.525	1255.44	0.796617		AluYk12	44.44	593.153	0.9303	650.86		AluSq	4654.76	71819.8	0.939133	76571.9		AluYi6	98.84	1368.11	0.932622	1507.7		LTR13	1614.42	21833.8	0.93115	23456.8		AluYj4	738.58	9979.08	0.931088	10666.7		AluSq4	721.02	10156.7	0.933716	10802.6		MER11B	1782.44	26981.9	0.938033
MER11B	326.42	4800.95	0.936338		L1P2	3763.52	14631.3	0.795403		AluSq	7372.14	94510.7	0.927641	101936		AluSq10	429.44	6527.89	0.938275	6987.42		LTR7B	410.74	5682.64	0.932592	6107.5		AluSq	7405.38	97854.6	0.929647	105449		AluSq4	501.34	6763.05	0.930987	7280.6		HERV9NC-int	700.22	9273	0.92979	10062		AluSq	6376.66	95786.3	0.937583
AluSx3	8735.12	127671	0.935962		HERVE-int	1289.61	4987.94	0.794568		AluYj4	955.46	12089.1	0.926754	12926.7		MER9a2	147.56	2229.57	0.937925	2362.62		AluYi6_4d	45.52	612.523	0.930825	666.18		LTR7B	438.22	5729.8	0.928953	6131.6		AluSq	5408.88	72147.7	0.930259	77462.6		LTR13	774.4	10230.6	0.929632	10975.5		MER9a2	526.68	7910.1	0.937573
AluSx	34404	498096	0.935392		MER11A	1619.45	6238.82	0.793918		AluSx1	46542.4	583005	0.92607	630012		AluSx1	30452.3	447440	0.936278	478159		AluSq	8122.6	108557	0.930386	116615		MER11A	465.12	6000.58	0.928063	6484.12		AluSq10	531.2	6910.08	0.928614	7521.04		AluSq	8304.64	108948	0.929173	117104		AluSx1	40145.3	591659	0.936459
LTR13	598.56	8405.19	0.933521		AluSg	27580.1	105564	0.792855		AluYi6_4d	47.66	585.569	0.924735	641.42		HERV9NC-int	656.94	9326.04	0.934194	9861.46		AluYk12	41.8	548.291	0.929164	602.78		LTR7A	3.1	39.1342	0.9266	36.5		AluSx1	34431.6	441630	0.927674	476026		AluYj4	1090.84	14082.6	0.928108	15046.2		MER11D	503.12	7210.36	0.934774
MER9a2	137.82	1930.21	0.933357		HERVK11D-int	114.891	429.976	0.789139		MER11D	208.46	2558	0.924647	2765.94		AluYj4	670.54	9497.96	0.934057	10026.7		HERV9NC-int	559.7	7337.56	0.929127	7844.66		AluSx1	48278.8	603175	0.925891	651669		LTR13	781.8	9818.05	0.926244	10584.8		AluSx1	52325.6	673242	0.927883	726327		AluYh7	40.8	560.996	0.932203
AluYk12	37.42	516.778	0.932479		LTR2B	313.089	1152.92	0.786434		LTR7B	437.12	5281.94	0.923568	5764.96		AluSx3	7845.08	109232	0.932992	117044		MER9a2	113.7	1480.61	0.928684	1625.24		HERV9NC-int	545.48	6770.18	0.925437	7352.82		LTR6B	149.12	1857.2	0.925675	2016.68		LTR7B	423.04	5405.91	0.927424	5840.94		AluSx	41251.8	557297	0.93108
MER9a1	153.02	2063.81	0.930973		SVA_A	1194.55	4384.85	0.785899		AluSq10	684	8254.62	0.923478	8852.58		AluSx	30964.9	422126	0.931658	453913		AluSx1	53064.2	671561	0.92677	724320		AluSx3	12325.7	146373	0.922333	159192		LTR12E	438.32	5437.44	0.925402	5922.02		AluSq10	764.14	9517.84	0.925682	10339.6		HERV9NC-int	1259.94	16988.2	0.930955
HERV9NC-int	537.7	7242.13	0.930885		AluSg4	4845.54	17783	0.785866		LTR2B	272.62	3284.72	0.923364	3571.6		LTR13	402.6	5480.15	0.931563	5859.84		LTR7A	3.12	38.7166	0.925424	42.38		AluSx	48373.8	569349	0.92169	617142		AluYi6_4d	38.32	469.952	0.924607	498.84		AluSx3	13905.3	167098	0.923177	181270		AluSx3	11121.3	148799	0.930457
LTR7B	313.22	4187.86	0.930412		AluSg7	5671.62	20676.2	0.78474		AluSx3	12193.5	144207	0.922037	155870		LTR7B	271.6	3553.41	0.928994	3854.38		AluSx3	13079.4	162050	0.925316	175242		MER9a3	201.22	2349.84	0.921123	2535.22		HERV9NC-int	562.32	6825.7	0.923888	7345.26		AluSx	53096.8	636534	0.923007	690132		AluYi6	158.02	2079.6	0.92938
AluYi6_4d	40.26	513.392	0.927283		HERVK9-int	1767.66	6284.31	0.780468		HERV9NC-int	629	7434.71	0.921996	8111.82		SVA_A	426.42	5487.57	0.927896	5919.58		AluSx	53096.4	635717	0.922916	689693		MER11D	189.88	2159.24	0.91917	2350.94		AluSx	35331.4	416669	0.921833	450932		LTR2B	298.32	3570	0.922881	3845.44		LTR13	800.88	10473.5	0.928965
MER11D	193.28	2427.54	0.926252		AluSc5	4756.25	16719.9	0.778533		AluSx	46803	550548	0.921649	597138		MER11D	212.98	2708.29	0.927093	2919.58		MER11D	170.98	1976.95	0.920398	2145.64		HERV9N-int	311.54	3483.6	0.917911	3800.1		AluSx3	9453.64	110178	0.920977	119398		HERVE-int	944.74	10494.6	0.917413	11445.2		LTR7B	440.34	5709.51	0.928398
AluSz	36156.6	444417	0.924764		LTR7A	5.18812	17.9488	0.775765		LTR5B	653.66	7447.03	0.919308	8062.82		AluYi6_4d	36.32	454.806	0.926047	488.8		HERV9N-int	325.94	3736.62	0.91977	4085.34		LTR5B	939.6	10255	0.916067	11210.6		HERV-Fc1_LTR1	5.62	63.7728	0.919012	67.64		SVA_E	328.28	3506.73	0.914399	3828.48		AluYi6_4d	56.64	725.344	0.927569
HERV-Fc1-int	28.84	340.896	0.921998		AluSx4	8259.54	28313.1	0.774161		HERV9N-int	390.16	4168.88	0.914421	4566.04		AluSz	32379.1	379930	0.921469	412197		LTR2B	424.66	4459.11	0.913047	4851		Harlequin-int	753	7820.28	0.912169	8579.62		LTR7B	377.88	4158.96	0.916709	4458.02		AluSz	54504.6	567792	0.912414	621756		LTR2B	249.22	3115.94	0.925941
LTR2B	148.4	1686.35	0.919117		AluSq2	47050.6	160506	0.773312		HERVE-int	716.24	7641.6	0.914303	8364.78		LTR5B	479.56	5497.72	0.91977	5996.3		AluSz	54287.9	565813	0.912453	619819		AluYi6_4d	54.28	560.42	0.911697	594.44		AluSz	34380.4	365650	0.914056	400365		LTR5B	803.96	8293.6	0.911629	9065.04		AluSq10	680.6	8321.09	0.924392
SVA_A	526.2	5810.96	0.916966		AluSq10	1286.82	4385.09	0.773124		AluSz	47746	491319	0.911428	538845		LTR5	6.16	69.7065	0.918805	73.66		HERVK9-int	801.42	8342.4	0.912354	9143.8		AluSz	48811	502771	0.911507	551369		HERVK9-int	1128	11691.1	0.912006	12824.8		AluYi6_4d	68.22	689.606	0.909979	747.92		HERVK-int	826.48	9656.6	0.921161
HERV-Fc1_LTR1	10.06	108.258	0.914975		LTR5B	1124.96	3758.31	0.76963		HERVK9-int	1191.84	12164.1	0.910763	13360.5		LTR2B	167.58	1888.64	0.918501	2066.24		Harlequin-int	855.52	8620.63	0.909719	9474.52		LTR2B	441.66	4479.23	0.910248	4930.42		HERV9N-int	369.8	3720.94	0.909601	4073.26		HERVK9-int	1601.88	15975	0.908864	17569.2		AluSz	43316.2	504266	0.920896
HERV9-int	792.48	8287.23	0.91272		HERV9-int	1508.19	5032.71	0.769422		LTR2	572.2	5804.84	0.910272	6371.96		HERV9N-int	450.82	4811.41	0.914329	5344.66		LTR5B	982.28	9798.56	0.908887	10783.8		HERVK9-int	765.8	7683.2	0.909362	8448.58		LTR5B	564.06	5584.43	0.90826	6185.34		HERV9N-int	515.56	5081.42	0.907886	5553.38		LTR5B	660.18	7673.91	0.920786
LTR5B	475.08	4943.74	0.912328		Harlequin-int	1639.1	5444.03	0.768591		HERV9-int	859.9	8533.55	0.908457	9374		HERVK9-int	1188.06	12584.9	0.91374	13765.7		HERV9-int	744.1	7412.91	0.908778	8176.9		HERV9-int	713.84	6800.4	0.905002	7437.68		THE1A-int	2529.06	24485.2	0.90638	26931.6		LTR2	686.1	6609.89	0.905962	7329.4		HERV-Fc1-int	71.72	806.754	0.918358
HERVK9-int	992.7	10023.4	0.909886		LTR15	243.178	787.26	0.764005		Harlequin-int	1085.36	10610.2	0.907199	11804.1		HERVE-int	801.74	8359.43	0.912485	9131.1		HERVE-int	781.4	7614.75	0.906934	8394.06		HERVE-int	787.56	7253.65	0.902059	8062.62		L1PA8	6689.4	63934.4	0.905281	70790.3		LTR12	806.84	7627.26	0.904336	8370.12		L1PA8	16067.6	176123	0.916397
HERV9N-int	390.04	3851.51	0.908043		HERV9N-int	700.208	2247.82	0.762482		HERV-Fc1-int	14.96	145.818	0.906952	159.98		MER9a3	386.3	3890.19	0.909669	4280.26		MER9a3	259.82	2388.11	0.901878	2612.26		HERV-Fc1-int	10.04	90.84	0.900476	100.4		HERV9-int	828.94	7763.69	0.903529	8645.24		MER9a3	397.08	3714.65	0.903427	4135.88		L1P3	6800.32	74406.2	0.916259
LTR12	716.96	6825.59	0.904945		AluSq	15150.6	47713.5	0.758995		LTR12	687.9	6492.58	0.904199	7241.3		HERV9-int	1034.66	10378.7	0.909346	11450.4		SVA_E	277.98	2446.01	0.897951	2762.16		LTR2	633.9	5641.92	0.898993	6274.82		Harlequin-int	832.44	7781.02	0.903356	8535.82		HERVK-int	1102.24	10233	0.90276	11338.8		THE1A-int	8708.26	93777.4	0.915029
Harlequin-int	880.28	8241.04	0.903492		AluSq4	1344.97	4189.82	0.756997		HERVK-int	764.22	6929.92	0.900675	7694.8		Harlequin-int	883.02	8756.97	0.9084	9630.12		LTR12C	4769.72	41009.9	0.895811	45722.7		THE1A-int	1757.08	15070.4	0.895583	16799.2		L1P3	2844.14	26545.3	0.903226	29435.2		HERV9-int	1125.06	10418.5	0.902538	11436		LTR12	2449.1	25353.4	0.911911
L1PA8	7480.4	68130.8	0.901068		LTR2	1019.45	3078.33	0.75122		THE1A-int	2336.38	20937.9	0.899615	23209		LTR12	830.04	8149.08	0.907559	9097.44		THE1A-int	1903.02	16326.4	0.895607	18279.2		L1PA8	5429.08	44173	0.890547	49391		LTR2B	217.5	2027.22	0.903106	2246.58		THE1A-int	2811.88	25611	0.90107	28359.4		HERV9N-int	946.5	9691.86	0.91103
HERV17-int	1126.1	10225.5	0.900798		AluYa8	107.188	319.465	0.74877		MER9a3	343.04	3036.21	0.898486	3403.26		LTR2	553.4	5346.76	0.906206	5883.04		LTR2	652.66	5538.27	0.894578	6210.74		AluSz6	24668.9	198299	0.889361	222763		LTR2	560.18	5210.66	0.902929	5785.54		Harlequin-int	1400.12	12325	0.897988	13810.2		MER9a3	1377.52	13746.8	0.90892
LTR2	522.52	4715.13	0.900238		HERVK11-int	768.96	2274.54	0.747343		HERV17-int	1168.16	10205.3	0.897291	11393.7		HERV17-int	1358.72	12687.6	0.903268	14011.2		L1PA8	5651.12	47891.2	0.894455	53801.4		LTR12C	5240.54	42088.7	0.889275	47299.1		MER9a3	384.04	3482.58	0.900678	3865		L1PA8	11114.3	97592.3	0.897759	108501		HERVK9-int	3743.56	36973	0.908058
HERVE-int	750.28	6767.3	0.900197		AluYh7	46.2574	132.477	0.741195		L1PA8	9065.42	76906.5	0.894554	85568		THE1A-int	2992.56	27648.8	0.902336	30572		LTR17	507.14	4099.65	0.889915	4606.68		LTR12	801.04	6415.91	0.889006	7206.02		HERVK-int	585.82	5300.66	0.90048	5884.94		HERV17-int	1476.84	12717.9	0.895959	14252.1		HERV9-int	2119.94	20683.2	0.907033
HERVK-int	615.64	5473.32	0.898892		LTR10C	664.495	1871.29	0.737953		LTR12C	5619.58	47642.5	0.894492	53241.4		LTR12C	5773.68	52239	0.900476	57918.4		AluSz6	28015.6	224672	0.88913	252817		L1P3	2422.96	19308.8	0.888506	21675.8		LTR12	770.7	6915.38	0.899728	7751.76		LTR12C	5869.48	50424.3	0.895735	56384.6		AluYj4	2027.48	18792.9	0.902621
AluSz6	20297.5	177985	0.897633		AluSx1	101420	281459	0.735113		SVA_A	564.06	4665.12	0.892132	5262.02		LTR17	890.96	7853.03	0.898106	8748.02		L1P3	2662.68	21175.2	0.888301	23844.1		LTR17	524.2	4105.63	0.886778	4631.58		LTR5	7.14	63.7986	0.89935	67.32		SVA_A	626.58	5281.66	0.893948	5953.9		HERV17-int	2229.8	20341.8	0.901212
MER9a3	359.3	3136.67	0.897224		LTR13A	680.554	1870.83	0.733261		LTR12E	310.82	2569.23	0.892078	2854.66		LTR13A	263.46	2304.19	0.897392	2572.28		LTR10C	526.16	3962.94	0.882792	4483.2		SVA_E	326.36	2516.7	0.885208	2810.52		LTR17	620	5107.15	0.891744	5728.74		L1P3	4765.26	40164.8	0.89394	45031		LTR6A	296.06	2616.2	0.89834
THE1A-int	2292.28	19801.7	0.896249		LTR12C	14637.4	38914.3	0.726668		LTR7A	3.96	32.604	0.891697	36.98		L1PA8	8260.34	72015.3	0.8971	80116		LTR12	847.7	6377.75	0.882679	7237.4		HERV17-int	967.28	7180.14	0.881278	8150.4		AluSz6	17679.5	143158	0.890078	161404		LTR17	840.1	6902.59	0.891498	7737.86		Harlequin-int	2153.52	18627.8	0.896372
L1P3	2888.18	24347.3	0.893955		AluSx3	25272.3	66969.8	0.726022		L1P3	3951.98	32465.8	0.891482	36509.5		LTR10C	364	3158.47	0.896663	3520.76		HERV17-int	931.22	6860.66	0.880488	7756.12		HERV-Fc1_LTR1	2.72	19.7635	0.879022	20.5		LTR12C	7108.56	55773	0.886953	62819.8		LTR5	10.7	84.6848	0.887823	102.64		LTR17	1552.4	13115	0.89416
AluYh3a3	119.18	934.803	0.886924		MER9a3	749.149	1953.27	0.722786		AluSz6	25331.2	196681	0.885902	222249		AluSz6	17669	150732	0.895078	168456		THE1A	2397.66	16860.3	0.875498	19304.9		THE1A	2092.3	14702.3	0.875419	16830.6		LTR7A	4.02	30.0753	0.882095	41.02		HERV-Fc1-int	26.5	206.659	0.886344	231.88		LTR2	1238.6	10402.4	0.8936
LTR12C	6783.72	52938.8	0.886413		AluSx	104042	266663	0.71934		LTR17	768.32	5876.53	0.884374	6642.3		L1P3	3784.76	31426	0.892511	35015.1		THE1B-int	5264.76	36933.6	0.875238	42382.6		THE1B-int	5196.42	34676.5	0.869675	39807.2		LTR13A	290.68	2156.39	0.881213	2431.9		AluSz6	29397.5	228417	0.885974	258378		AluSz6	23945.7	199897	0.893025
LTR10C	356.82	2728.78	0.88436		L1PA8	15552.5	39686.6	0.718452		LTR15	256.54	1832.76	0.877212	2089.56		HERVK-int	712.82	5474.08	0.884786	6184.38		LTR10F	276.64	1910.88	0.873537	2191.96		LTR13A	792.42	5276.38	0.869427	6051.44		HERVE-int	816.48	6049.71	0.881087	6873.84		LTR12E	316.32	2385.55	0.882926	2668.96		LTR12C	19726.8	160507	0.890549
LTR5	7.96	60.7976	0.884231		HERVE_a-int	807.871	2054.72	0.717783		LTR13A	405.36	2842.47	0.87519	3232.72		THE1A	2446.62	17697.7	0.878545	20046.9		LTR13A	781.2	5345.65	0.872496	6133.44		SVA_A	507.74	3297.34	0.866562	3799.9		AluYh3a3	117.7	841.333	0.877272	951.98		HERV-Fc1_LTR1	6.6	49.5434	0.882444	54.48		LTR12B	369.26	2923.41	0.887854
LTR13A	325.16	2370	0.879354		LTR6A	344.03	855.28	0.713143		LTR6A	327.14	2272.95	0.874181	2607.08		LTR10F	306.68	2218.18	0.878536	2527.38		HERVK11-int	413.78	2706.59	0.867394	3119.2		LTR10F	282.24	1752.1	0.861262	2029.96		LTR6A	288.78	2055.74	0.876828	2339.44		LTR13A	413.58	2934.24	0.876463	3374.92		LTR13A	311.52	2449.55	0.887174
LTR10F	334.54	2429.18	0.878953		LTR12E	649.277	1569.36	0.707353		THE1A	2470.82	17035.5	0.873333	19545.1		AluYh7	30.26	217.76	0.877994	229.18		HERV-Fc1_LTR3	1.16	7.33377	0.863429	8.16		LTR12B	116.06	714.699	0.860296	815.92		AluYa8	74.2	523.73	0.875905	645.56		LTR10F	389.08	2741.67	0.875723	3131.66		THE1A	6157.1	46331.3	0.882696
LTR17	917.04	6639.66	0.878645		AluYh3a3	204.119	487.955	0.705062		AluYa8	92.46	625.851	0.871281	711.66		LTR15	147.04	1055.28	0.877703	1201.1		LTR15	365.86	2308.41	0.863193	2674.8		LTR14A	117.8	724.896	0.860211	830.92		HERV17-int	1315.52	9130.18	0.874061	10478.5		LTR6A	409	2792.14	0.872233	3207.68		HERV-Fc1_LTR1	34.86	261.985	0.882565
AluYa8	68.22	485.885	0.876883		LTR10F	724.98	1665.52	0.696725		LTR5	11.04	74.6775	0.871205	80.62		LTR12B	142.46	992.348	0.874463	1080.46		MLT2A1	1250.88	7807.38	0.861907	9021.72		MLT2A1	1190.06	7321.47	0.860183	8500.64		THE1A	2259.48	15511.9	0.872859	17912.3		LTR10C	641.14	4259.41	0.86917	4913.38		LTR10C	1003.22	7330.5	0.879619
LTR13_	83.06	589.995	0.876593		AluYi6_4d	140.307	319.924	0.695138		LTR10C	551.14	3679.19	0.869717	4229.68		HERV-Fc1-int	35.42	235.148	0.86909	270.06		LTR14A	124.24	745.394	0.857135	879.08		HERVK11-int	427.78	2603.12	0.858861	3030.5		HERV-Fc1-int	27.46	181.555	0.868622	210.78		THE1A	3071.88	19801.9	0.865703	22839.2		L1PA8A	11786.1	79174.8	0.870427
AluYh7	34.46	242.15	0.87542		L1P3	5777.41	12832.1	0.689546		AluYh3a3	164.88	1099.39	0.869585	1220.56		AluYh3a3	120.58	798.911	0.868862	936.98		LTR13_	209.32	1254.53	0.857007	1451.6		LTR15	360.1	2182.55	0.858376	2542.48		LTR15	159.52	1047.32	0.86782	1207.1		THE1B-int	10472.7	67313.2	0.865365	78150		LTR10F	837.44	5500.6	0.867871
THE1A	2174.34	14810.1	0.87198		LTR12	1836.95	4035.54	0.687194		THE1B-int	8345.66	54007.5	0.866155	62331.4		LTR6A	302.94	2004.4	0.868706	2312.28		SVA_A	592.64	3460.75	0.853791	4113.6		LTR6A	475.34	2836.91	0.85649	3332.12		HERVK11-int	570.5	3703.58	0.866521	4269.16		LTR13_	114.64	730.994	0.864433	854.62		THE1B-int	39644	259968	0.867682
LTR6A	207.78	1365.49	0.867931		HERV-Fc1_LTR3	12.198	25.8367	0.679293		LTR10F	345.82	2184.54	0.863332	2524.1		MLT2A1	2019.9	13330.6	0.868415	15402.3		LTR6A	468.26	2621.4	0.848443	3079.32		LTR10C	575	3410.95	0.855743	3994.08		THE1B-int	10088.7	65194.4	0.86599	75256.5		AluYa8	113.72	723.133	0.86411	848.92		MLT2A1	2982.86	18841.4	0.863324
LTR15	167.5	1073.59	0.865038		LTR17	1939.76	4084.67	0.678017		HERV-Fc1_LTR3	1.86	11.7481	0.863317	14.32		AluYa8	66.6	439.209	0.86833	511.56		THE1B	13733.3	76042.4	0.847027	89667.5		HERVE_a-int	466.12	2654.53	0.850634	3070.12		LTR14B	347.02	2231.15	0.865401	2581.92		LTR12B	144.84	920.724	0.864072	1052.26		LTR14A	319.62	2015.02	0.863097
MLT2A1	1896.96	12000.9	0.863507		AluSz	109359	219821	0.667784		HERVK11-int	691.56	4315.07	0.861871	5004.58		HERVK11-int	766.44	4989.37	0.866841	5751.88		LTR12B	131.64	724.821	0.846298	856.24		LTR13_	301.3	1689.02	0.848617	2000.46		LTR10F	324.88	2075.6	0.86466	2409.9		LTR15	303.22	1926.63	0.864018	2233.38		LTR14B	1185.22	7444.75	0.862662
LTR14B	357.98	2155.41	0.857571		HERV1_LTRa	55.3564	111.085	0.667413		LTR14A	120.24	738.626	0.860001	838.78		THE1B-int	11583.2	73225.6	0.863419	85066.9		HERVE_a-int	470.68	2586.46	0.846039	3050.82		LTR22B	111.12	617.263	0.847443	729.52		LTR13_	152.4	931.296	0.85937	1117.94		AluYh3a3	196.5	1241.94	0.863394	1434.7		LTR15	242.18	1495.63	0.86064
THE1B-int	8605.24	51560.6	0.856975		LTR14B	644.832	1290.35	0.666785		LTR12B	133.02	806.561	0.858426	924.22		LTR14A	115.52	699.185	0.858206	819		HERVS71-int	1011.64	5459.26	0.843663	6471.68		THE1B	12354.7	67602.5	0.845484	79851.4		MLT2A1	1493.92	9078.51	0.858697	10545.9		HERVK11-int	949.52	5985.21	0.863078	6927.14		AluYh3a3	198.96	1216.56	0.859444
LTR14A	107.94	616.51	0.851004		LTR30	230.901	458.879	0.665254		LTR14B	404.08	2362.34	0.853934	2790.32		MER41A	2245.22	13417.1	0.856648	15681.8		LTR14B	419.46	2254.64	0.84314	2659.14		LTR30	374.62	2010.08	0.842907	2386.98		LTR30	247.1	1477.65	0.856733	1726.78		HERV-Fc1_LTR3	3.64	21.857	0.857238	27.64		THE1B	39799.5	242647	0.85909
THE1B	14838.1	83483.2	0.849086		LTR2C	308.178	599.713	0.660556		LTR13_	132.64	772.401	0.853443	934.24		LTR14B	421.1	2493.98	0.855544	2910.3		LTR22B	116.3	621.997	0.842475	731.04		AluYh3a3	202.96	1084.17	0.842316	1294.08		LTR12_	622.86	3624.34	0.853348	4194.88		LTR2C	318.38	1910.68	0.857168	2214.48		LTR12_	2024.12	12304.5	0.858736
HERV-Fc1_LTR3	6.64	37.1287	0.848293		AluYh9	48.0297	93.1435	0.659782		HERVE_a-int	574.02	3314.67	0.852387	3815.92		LTR12_	719.34	4250.43	0.855257	4948.06		LTR30	296.64	1567.51	0.840871	1867.74		LTR12E	299.22	1584.49	0.841154	1880.84		L1PA8A	4978.32	28958.2	0.853305	33792.2		HERVE_a-int	702.3	4139.3	0.854945	4811.62		AluYa8	201.36	1191.79	0.855464
L1PA8A	5007	27887.9	0.847788		HERVK14C-int	237.901	459.214	0.658735		MLT2A1	2076.78	11934	0.851773	13987.9		THE1B	17064.1	98527.2	0.852376	115785		AluYa8	95.88	501.16	0.839408	602.68		AluYa8	89.26	472.071	0.840985	565.08		LTR12B	139.96	810.728	0.85278	969.74		MLT2A1	2696.32	15613.7	0.852741	18264.7		LTR13_	119.56	670.976	0.848761
HERVE_a-int	554.62	3086.87	0.847694		LTR7C	590.465	1062.17	0.642713		LTR2C	279.02	1598.16	0.851362	1875.02		LTR13_	65.54	377.753	0.852152	463.94		HERVL66-int	397.2	2070.65	0.83905	2469.32		LTR14B	411.48	2171.95	0.840723	2594.82		HERVE_a-int	530.88	3068.6	0.852512	3613.74		L1PA8A	7817	44382.3	0.850247	52336.6		HERVE_a-int	1375.56	7456.75	0.844258
LTR12_	643.06	3559.84	0.846996		LTR14C	167.842	301.274	0.642217		LTR12_	629.42	3534.67	0.848846	4118.08		L1PA8A	5585.2	31775.1	0.850504	37353.9		MER41A	3287.74	16955.6	0.837589	20246.1		MER41A	2971.14	15439.5	0.838618	18391.4		THE1B	13720.6	78675.1	0.851502	92361.7		LTR14B	481.78	2634.36	0.845392	3103		LTR7C	470.84	2549.89	0.84413
LTR2C	175.82	970.77	0.846658		HERVK14-int	808.772	1433.2	0.639258		LTR30	263.86	1454.84	0.846477	1722.16		LTR7C	272.52	1535.74	0.849291	1800.46		LTR2C	371.14	1887.71	0.835695	2259.54		HERVS71-int	1002.18	4953.84	0.831737	5959.5		HERV-Fc1_LTR3	4.72	26.1275	0.846989	34.36		THE1B	19761.7	107039	0.844152	126877		HERVK11-int	1812.62	9808.26	0.84402
MER41A	2196.62	11832.7	0.843427		LTR14A	227.564	398.154	0.636315		L1PA8A	6650.64	36275.3	0.845067	42941.7		HERV-Fc1_LTR1	10.62	59.3906	0.848309	67.54		LTR7C	658.58	3340.76	0.835328	4007.6		LTR7C	712.38	3485.01	0.83028	4199.3		LTR10C	626.04	3236.36	0.837914	3867.7		MER41A	3008.52	16147.3	0.842945	19153.6		LTR12F	1812.04	9526.92	0.840193
HERVK11-int	644.52	3458.21	0.842905		LTR13_	248.03	432.103	0.635321		THE1B	16690.3	90472.6	0.844253	106913		LTR30	200.96	1115.58	0.847357	1315.12		AluYh3a3	239.24	1161.87	0.82925	1412.26		HERVL66-int	383.6	1836.74	0.827233	2220.38		MER41A	2098.5	10757.3	0.836766	12865.3		LTR12_	774.1	4117.53	0.84175	4929.66		MER41A	3682.72	19213.5	0.839156
LTR12B	159.06	804.282	0.834887		HERV-Fc1_LTR2	9.76238	16.6563	0.630474		MER41A	2745.56	14241.1	0.838369	16943.3		HERVE_a-int	794.26	4181.63	0.840378	5049.7		LTR12_	757.26	3608.72	0.826554	4349.52		LTR12_	831	3857.76	0.822768	4739.74		AluYk11	196.26	999.6	0.835884	1212.58		LTR14A	133.12	705.518	0.841266	850.66		L1PB	3351.3	17376.9	0.838321
LTR7C	334.46	1645.82	0.831104		HERV15-int	569.119	968.588	0.629891		AluYh7	52.48	268.912	0.83671	348.56		AluYk11	185.7	952.395	0.836833	1106.38		L1PA8A	4901.66	22925.5	0.823853	27733.5		L1PA8A	4594.94	20940.5	0.820056	25534.9		LTR2C	347.1	1738.12	0.833543	2071.6		LTR7C	436.4	2123.62	0.829533	2566.86		AluYk11	297.12	1529.41	0.837331
MLT2A2	3579.54	17132.9	0.827179		LTR12_	1190.94	1999.16	0.626676		HERV-Fc1_LTR1	6.48	31.2508	0.828257	36.84		LTR2C	210.78	1078.46	0.836508	1291.04		HERV1_LTRa	125.84	573.07	0.819948	699.9		LTR2C	505.58	2294.19	0.819421	2790.78		LTR14A	126.82	632.514	0.832985	760.6		LTR30	316.14	1534.81	0.829201	1851.64		THE1-int	910.54	4675.55	0.836999
AluYk11	235.86	1108.29	0.824528		HERVIP10FH-int	1269.52	2109.32	0.624272		LTR7C	473.52	2261.64	0.826877	2714.02		LTR12F	647.04	3253.39	0.83411	3935.1		HERVK-int	1444.18	6564.01	0.819662	8016.42		MLT2A2	2975.06	13256	0.816706	16240.3		HERVK11D-int	121.12	577.475	0.826623	698.6		L1PB1	38820.6	184499	0.826166	223252		HERVE-int	2203.22	11016.4	0.833337
LTR10A	422.3	1956.34	0.822462		THE1A-int	5930.81	9580.65	0.61765		L1PB1	32951.5	153569	0.823336	186225		HERVK11D-int	130.9	625.353	0.82691	757.98		MLT2A2	3015.52	13384.3	0.816125	16496.7		LTR3B	116.94	516.639	0.815429	649		MLT2A2	3112.06	14320.3	0.821478	17460.7		MLT2A2	5039.62	23191.7	0.821488	28309.6		HERVL-int	16379.1	81219.9	0.832179
HERVL-int	8335.06	38305.2	0.821291		HERVS71-int	1247.18	1988.44	0.614547		MLT2A2	4198.4	19109.8	0.819875	23293.4		MLT2A2	4457.12	21259.7	0.826684	25663.9		LTR76	307.36	1330.07	0.812291	1639.58		HERVK-int	1372.48	5982.68	0.813399	7363.42		HERV15-int	939.54	4286.9	0.820233	5205.64		HERVL-int	10379.4	45214	0.813298	55597.4		MLT2A2	5580.04	26799	0.827665
L1PB1	23822	105760	0.816163		LTR19B	480.228	765.116	0.614381		HERVS71-int	962.78	4302.79	0.817155	5263.04		LTR10A	370.4	1744.37	0.824851	2105.68		THE1C-int	2923.72	12433.2	0.809615	15284.9		HERV15-int	1332.28	5793.5	0.813034	7130.36		L1PB1	24649.4	111127	0.818456	135886		HERVK11D-int	223.32	969.516	0.812782	1189.58		L1PB1	55505.9	265539	0.827109
HERVK11D-int	142.56	627.48	0.814867		L1PA8A	8833.06	13845.6	0.610512		HERVL-int	8444.06	36465.4	0.811976	44923.5		AluYh9	37.44	173.978	0.82291	228.42		HERV-Fc1_LTR1	5.02	21.2462	0.80888	26.18		LTR5	20.1	86.0736	0.810687	98.26		LTR3B	81.88	368.411	0.818162	467.56		LTR10A	497.22	2097.28	0.808356	2590.52		LTR30	241.96	1156.73	0.82701
LTR12E	423.18	1828.6	0.812069		LTR14	264.634	409.294	0.607326		LTR10A	439.02	1801.31	0.804038	2242.5		HERVL-int	10869.2	50456.2	0.822762	61333.1		HERVL-int	4802.78	20066.5	0.806879	24875.2		HERVL-int	5038.26	21032.1	0.806744	26125		HERVL-int	6915.74	31044	0.817814	37945.2		HERVS71-int	1237.5	5215.22	0.80822	6441.14		HERV1_LTRc	49.88	228.203	0.820629
L1PB	1557.64	6635.03	0.809874		LTR4	265.198	407.987	0.606055		L1PB	2786.86	11168.3	0.800299	13928.5		HERVIP10FH-int	981.72	4519.76	0.821554	5536.3		HERV1_LTRc	45.54	188.026	0.805023	233.28		THE1C-int	2858.36	11860.2	0.805799	14636.1		THE1-int	275.58	1193.87	0.812461	1531.42		HERVK14-int	989.34	4073.23	0.804577	5095.94		AluYh9	159.06	716.783	0.818392
LTR30	169.12	702.529	0.805977		HERV1_LTRb	14.9604	22.364	0.599179		THE1C-int	4715.78	18782.2	0.799311	23528.5		HERVK14-int	720.48	3204.67	0.816445	3904.26		HERV15-int	758.52	3092.36	0.803027	3837.78		HERV1_LTRc	42.04	169.436	0.801207	212.24		HERV1_LTRc	24.46	105.917	0.812391	129.98		AluYk11	346.98	1411.52	0.802684	1766.46		PABL_A	831.66	3641.32	0.81407
HERVK14-int	622.54	2529.93	0.802523		MLT2A1	3703.4	5524.19	0.59866		THE1-int	246.66	967.353	0.796823	1168.52		L1PB1	25270.1	110369	0.813696	135666		LTR12E	270.74	1088.07	0.800753	1363.72		LTR22	59.18	233.602	0.79787	295.6		L1PB	1788.18	7556.46	0.808641	9329.68		AluYh7	82.1	332.198	0.801834	390.86		LTR10A	1845.06	8064.64	0.813813
HERV1_LTRc	33.06	132.024	0.799738		HERV1_LTRd	31.3267	45.302	0.591188		LTR12F	724.6	2801.12	0.794482	3514.38		LTR12E	325.72	1381.71	0.809234	1728.18		LTR12F	634.72	2476.44	0.795986	3149.56		L1PB	1538.04	6031.04	0.7968	7562.4		LTR10A	631.34	2629.12	0.806364	3233.94		L1PA10	21323.3	86235.9	0.801753	108009		L1PA10	34326.8	147357	0.811063
AluJb	103103	405783	0.797395		AluYk11	412.465	580.111	0.58445		HERVK14-int	848.5	3262.66	0.793611	4092.64		L1PB	1607.58	6751.95	0.807695	8283.42		LTR10A	487.64	1882.36	0.794245	2380.82		LTR19B	688	2618.55	0.791928	3319.4		HERVK14-int	713.72	2968.17	0.806154	3680.38		LTR12F	754.54	3051.01	0.801727	3785.66		LTR2C	467.62	1977.12	0.808724
LTR14	153.36	600.189	0.796483		LTR3A	327.96	455.029	0.581143		L1PA10	18073	69010.3	0.792464	87226.7		LTR14C	198.5	832.566	0.807481	1031.12		AluYh7	75.42	288.452	0.792729	387.58		LTR12D	1012.14	3806.67	0.789961	4794.68		LTR7C	423.76	1740.61	0.804211	2171		THE1C-int	5899.84	23675.1	0.800512	29289.1		HERVK11D-int	279.5	1150.63	0.804563
LTR12F	674.28	2594.73	0.793736		HERVL-int	13855.4	19202.4	0.580873		LTR21C	37.52	139.474	0.788015	197.5		PABL_A	631.5	2631.12	0.806444	3278.42		THE1C	8819.8	33482.8	0.791507	42461.1		THE1C	7982.34	29871	0.789124	37846.2		MER85	329.74	1330.02	0.801333	1660.34		L1PB	3286.08	13150.8	0.800079	16518		HERVK14-int	2002.6	8153.31	0.802814
L1PA10	14780.8	55606.3	0.790006		HERVH48-int	945.584	1303.03	0.579482		AluYk11	333.92	1225.9	0.785925	1569.48		HERV1_LTRc	30.68	126.847	0.805239	157.2		LTR3A	408.64	1551.31	0.791505	1949.9		LTR76	510.2	1901.33	0.788433	2415.26		L1PA10	13968.4	55167.9	0.797959	69384.9		THE1-int	320.9	1250.52	0.79579	1596.44		L1PBa1	4160.98	16482.8	0.798439
THE1C	8773.9	32899.5	0.78946		THE1A	4949.51	6800.8	0.578776		HERVK11D-int	207.4	758.072	0.785183	964.48		MER30B	129.58	534.827	0.804969	663.58		LTR22	59.84	221.549	0.787341	280.96		LTR10E	458.12	1698.64	0.787589	2150.38		LTR19B	298.72	1176.52	0.797511	1467.36		L1PBa1	2645.84	10272.3	0.795184	13049.5		THE1C	21203.4	83955.4	0.798368
THE1C-int	4943.62	17897.4	0.783564		LTR22	150.812	206.656	0.578111		THE1C	10513.6	38229.7	0.784306	48808.9		LTR14	135.34	553.578	0.803547	690.32		LTR19B	741.7	2715.11	0.785438	3439.54		LTR3A	460.68	1700.89	0.786878	2174.62		THE1C-int	6091.04	23489.7	0.794088	29497.5		LTR14C	201	772.87	0.793607	976		AluJb	108745	426235	0.796731
MER85	289.82	1042.2	0.782421		LTR10A	867.069	1168.53	0.574046		LTR19B	497.1	1806.94	0.784248	2298.64		LTR19B	374.26	1530.61	0.803524	1898.96		L1PB	1859.34	6798.07	0.785231	8760.5		LTR10A	491.86	1781.4	0.783632	2283.42		THE1C	8125	30781.2	0.791164	38931.9		PABL_A	1088.06	4120.54	0.791103	5219.98		LTR22	132.66	519.301	0.796521
THE1-int	271.46	971.693	0.781636		LTR10E	514.594	676.398	0.567928		L1PBa1	2520.78	9130.83	0.783654	11798.5		THE1-int	352.9	1435.17	0.802637	1807.92		LTR66	304.7	1110.27	0.78466	1422.3		MER85	375.7	1336.58	0.780585	1713.4		HERVS71-int	804.78	3004.94	0.788756	3810.86		HERV15-int	802.86	3015.88	0.789758	3802.36		LTR14C	418.96	1628.62	0.795388
LTR14C	150.16	534.328	0.780624		LTR12B	311.287	408.949	0.567799		AluJb	122208	441579	0.783237	564606		HERV15-int	348.14	1385.38	0.799172	1735.52		L1PB1	27755.8	101004	0.784437	128678		L1PB1	25203.3	89490.4	0.780255	114502		LTR12F	840.26	3027.2	0.782736	3822.52		THE1C	11969.2	44731.6	0.788906	56787.4		LTR14	270.96	1044.13	0.793961
L1PBa1	1853.2	6457.14	0.777001		LTR22B	187.139	241.105	0.563009		HERV15-int	784.02	2819.32	0.782418	3607.08		AluJb	83941.7	333415	0.798873	418070		LTR5	23.74	85.36	0.782401	104.12		HERV1_LTRa	229.56	814.977	0.780228	1044.52		AluJb	90309.1	319896	0.779844	410131		HERV1_LTRc	51.28	189.315	0.786862	240.16		HERVIP10FH-int	2478.02	9410.23	0.791557
PABL_A	560.44	1949.07	0.776674		L1PB	2441.13	3127.82	0.561653		PABL_A	989.12	3413.83	0.775351	4391.1		LTR22	106.72	419.981	0.79738	521.98		THE1-int	203.24	727.043	0.781529	937.06		THE1-int	193.88	675.874	0.777086	873.46		LTR14	148.94	525.772	0.779254	674.3		AluJb	139408	512767	0.786242	652681		THE1C-int	25217.7	95459.7	0.791032
LTR19B	363.56	1254.61	0.775326		HERV30-int	404.188	509.037	0.557406		LTR14	139.1	475.323	0.773609	616.3		THE1C-int	6666.2	26189.6	0.797107	32764.5		AluJb	142491	504443	0.779745	647098		AluJb	130044	449580	0.775641	579425		LTR14C	187.08	659.431	0.778999	847.46		LTR22B	206.06	757.086	0.786055	947.62		LTR12E	1144.68	4309.27	0.790119
HERVIP10FH-int	1012.08	3479.73	0.774683		AluSz6	58308.4	73427.9	0.557386		LTR66	328.88	1114.94	0.772216	1434.96		THE1C	10430	39786.5	0.792299	50160.2		MER4A1	2817.42	9944.78	0.779237	12767.1		MER4A1	2775.98	9550.07	0.774788	12360.9		MER4A1	2265.38	7761.05	0.774059	10091.7		HERVIP10FH-int	1597.84	5749.62	0.782532	7359.6		LTR19B	470.98	1767.58	0.789606
HERV1_LTRa	50.02	164.771	0.767122		HERV1_LTRc	60.4455	75.0883	0.554019		MER85	416.38	1407.4	0.771694	1822.28		LTR10E	334.62	1253.46	0.789292	1596.22		MER85	432.96	1519.82	0.778285	1957.9		LTR12F	777.68	2645.57	0.772824	3449.36		L1PA11	9400.82	31862.7	0.772176	41122.9		LTR3B	147.42	525.952	0.781072	664.1		HERV1_LTRa	51.14	184.42	0.7829
MER4E	778.1	2548.25	0.76608		HERVK13-int	411.277	500.937	0.549144		L1PA11	11895.7	40017	0.770852	51887.7		LTR10D	238.2	875.727	0.786162	1110.9		HERVK14-int	915.56	3198.5	0.777456	4133.38		HERVK14-int	890.28	2995.56	0.770891	3884.8		LTR22B	158.1	534.184	0.771626	691.94		LTR12D	1324.78	4641.26	0.777947	5974.32		LTR22B	453.92	1558.21	0.774408
MER4A1	2494.48	8092.05	0.764372		HERVL66-int	321.089	385.824	0.545787		LTR3A	308.28	1027.68	0.769244	1339.68		LTR12D	1326.44	4841.23	0.784937	6161.98		LTR12D	1031.6	3585.71	0.77658	4626.88		THE1D-int	3971.64	13352.6	0.770746	17531.2		L1PBa1	2078.46	6965.13	0.770173	9076.62		MER4A1	3428.24	11863.9	0.775816	15296.1		MER85	401.56	1371.04	0.773463
HERV15-int	496.38	1593.87	0.762526		MER41A	4495.61	5397.5	0.545582		LTR22	95.22	316.291	0.768609	410.98		L1PA10	17445.6	63312.7	0.783978	80560.8		LTR10E	523.14	1813.24	0.77609	2331.8		AluYk11	358.4	1192.95	0.768975	1580.16		LTR22	74.6	249.871	0.770088	334.52		L1PA11	14767.9	50830.8	0.774875	65347		LTR10D	357.14	1211.2	0.772281
LTR10E	356.66	1134.14	0.76076		THE1B-int	18642.1	21980.7	0.541092		HERV1_LTRc	47.04	155.806	0.7681	202.08		LTR66	285	1028.9	0.783088	1318.26		LTR14C	157.56	545.439	0.775875	704		L1PA10	12110.9	39227.7	0.764098	51312.6		LTR21C	33.38	111.609	0.769775	149.06		LTR10E	515.6	1766.2	0.774038	2268.8		L1PA11	24867.5	84156.6	0.771908
AluJo	67047.5	209522	0.757575		MER9B	68.8614	80.5461	0.539103		LTR12D	1243.18	4088.51	0.766832	5383.5		MER4A1	2912.16	10434.1	0.781799	13412.8		AluYk11	366.24	1257.61	0.774461	1552.26		LTR14	212.88	687.8	0.763645	903.98		THE1D-int	7505.78	24530.5	0.76571	32093		THE1D-int	7683.68	25536.3	0.768703	33305.7		MER4E	1289.86	4355.9	0.771535
LTR66	311.7	960.593	0.755009		LTR10D	358.713	418.14	0.538249		THE1D-int	6289.16	20478.9	0.76505	26861.1		HERV-Fc1_LTR3	5.34	18.8379	0.779137	28.06		PABL_A	855.2	2896.21	0.772032	3764.54		AluYh7	86.48	277.694	0.762531	384.9		LTR12D	1470.06	4668.4	0.760516	6161.64		LTR19B	602.96	1994.3	0.767848	2597.74		LTR12D	4450.76	15017.3	0.771381
L1PA11	10480	31995.8	0.753272		LTR12F	1030.02	1182.44	0.534447		MER4A1	3079.94	9957.94	0.76377	13087.4		MER4E	941.72	3232.28	0.774384	4151.94		L1PA10	12631.1	42689	0.771673	55189.7		LTR66	333.64	1071.27	0.762519	1408.94		LTR66	307.08	956.344	0.756946	1268.36		LTR14	200.82	657.064	0.765912	857.76		THE1D-int	28501.9	96153.9	0.771355
HERVH48-int	749.56	2285.44	0.753028		L1PB1	41288.4	45864.7	0.526254		LTR3B	140.76	454.782	0.763644	615.82		HERV1_LTRa	38.3	130.613	0.773256	169.74		THE1D-int	4190.82	13930.7	0.768739	17968.2		LTR3B_	502.78	1494.12	0.748219	1978.68		MER9B	68.74	207.663	0.751305	273.58		MER85	509.98	1649.91	0.763886	2159.7		MER4A1	3888.72	12884.3	0.768156
THE1D-int	6377.06	19231.5	0.750979		HERVKC4-int	199.901	221.513	0.525642		LTR10E	627.16	1976.3	0.759105	2598.64		LTR19-int	440.52	1489.77	0.771785	1924.64		LTR10D	440.02	1460.26	0.768445	1902.96		L1PA11	7373.9	21654	0.745972	29235.6		LTR3B_	322.32	969.04	0.750403	1287.32		MER4E	1553.9	4787.76	0.75497	6338		LTR3B_	553.6	1827.1	0.767463
LTR3B_	318.74	957.177	0.750188		LTR22A	350.347	386.774	0.52471		HERV-Fc2_LTR	0.96	3	0.757576	3.96		LTR3B_	321.46	1070.43	0.769048	1378.96		L1PA11	7657.84	24507.5	0.761922	32300.1		PABL_A	917.04	2653.79	0.743186	3562.08		THE1D	11787.7	35234.1	0.749315	46896.6		LTR66	468.94	1441.01	0.754475	1899.32		LTR3B	227.76	751.296	0.767368
LTR10D	244.92	734.607	0.749961		LTR66	405.574	446.559	0.524048		LTR22B	195.1	608.949	0.757353	803.08		L1PBa1	2304.84	7607.87	0.767486	9971.04		LTR14	219.98	692.976	0.759046	914.82		THE1D	13152.3	37942.6	0.74259	51213.3		MER57A1	1121.9	3340.07	0.748564	4468.72		LTR3B_	463.26	1423.05	0.754409	1895.44		THE1D	27216.9	89368.3	0.766549
HERVS71-int	1005.7	3007.7	0.749414		HERVK3-int	1349.59	1478.41	0.522775		HERVIP10FH-int	1513.56	4692.26	0.756106	6145.6		Alu	577.2	1894.78	0.766503	2478.14		MER9B	134.92	417.062	0.755572	560.7		MER57A1	1496.32	4285.77	0.741215	5802.38		LTR10E	580.74	1711.05	0.7466	2300.48		MER4E1	1901.98	5792.98	0.752828	7742.86		Alu	889.02	2911.78	0.766096
LTR12D	1432.18	4265.64	0.748644		LTR10G	219.535	234.441	0.516418		LTR3B_	411.48	1263.77	0.754376	1656.62		MER85	285.1	934.885	0.766309	1223.3		LTR3B	155.68	469.28	0.750896	631.02		HERV-Fc1_LTR2	1	2.86218	0.741079	6		LTR3A	302.36	889.645	0.746343	1187.6		HERVH48-int	858.9	2604.44	0.752003	3466.44		MER57A1	1957.2	6336.95	0.764026
Alu	753	2196.35	0.74469		LTR3B	195.337	207.801	0.51546		LTR14C	227.82	693.726	0.752785	921.2		THE1D-int	8495.84	27340.4	0.762926	35809.2		THE1D	14578	42994.5	0.746789	57455.4		L1PBa1	2890.6	8169.39	0.738644	11189.1		LTR19-int	374.92	1088.59	0.743821	1484.18		THE1D	17915.3	53697.1	0.749829	71604		MER4E1	1691.12	5273.32	0.757178
THE1D	13827.3	39990.4	0.743072		LTR76	599.921	635.374	0.51435		MER57A1	1630.24	4849	0.74839	6462.96		MER4E1	1042.06	3350.36	0.762759	4355.88		LTR3B_	482.9	1391.61	0.742386	1872.48		LTR10D	499.86	1384.64	0.734752	1883.9		MER4E1	1189.96	3425.13	0.742159	4580.62		LTR3A	347.88	1033.37	0.748141	1368.14		HERVS71-int	1347.82	4195.37	0.756851
LTR76	400.5	1139.03	0.739856		L1PA10	22902	24080.7	0.512545		THE1D	15577.4	46214.1	0.747904	61937.1		LTR3	130.2	417.629	0.762334	538.44		MER57A1	1760.34	5006.72	0.739866	6717.86		LTR21C	89.7	239.398	0.727437	334.08		PABL_A	846.84	2406.48	0.7397	3234.72		LTR22	144.34	419.374	0.743948	574.44		LTR66	604.42	1869.4	0.755673
AluJr	80900.2	229259	0.739166		MER4E	1056.57	1103.13	0.510779		LTR19-int	480.72	1397.38	0.744039	1868.76		AluJo	54400.4	170137	0.757723	224332		MER4E1	1701.82	4737.21	0.735702	6475.18		HERVK11D-int	165.16	436.361	0.725429	599.38		AluJo	60055.7	167358	0.735919	227152		AluJo	94261.4	267699	0.739581	361505		AluJo	69822.7	213984	0.753978
MER4E1	1087.48	3018.96	0.735177		HERVIP10F-int	1745.61	1807.45	0.508701		LTR4	453.28	1304.2	0.742085	1757.7		MER9B	57.88	179.684	0.75636	237.06		L1PBa1	3303.14	9127.41	0.734272	12424.8		AluJo	89805.1	236570	0.724841	326523		HERV1_LTRa	95.92	259.343	0.730003	358.28		LTR10D	435.2	1232.3	0.73901	1660.98		HERVH48-int	2064.82	6272.52	0.752341
AluYh9	45.84	125.902	0.733088		HERVK22-int	1796.87	1859.36	0.508546		MER4E	1355.22	3876.58	0.740965	5229.32		HERVH48-int	968.16	3001.8	0.756128	3968.98		AluJo	96709.6	263795	0.731738	359447		LTR14C	233.18	607.814	0.722733	842.5		MER30B	104.86	281.388	0.728516	379.94		Alu	1183.38	3288.14	0.735352	4517.36		LTR10E	1904.6	5779.69	0.752144
LTR3	142.76	390.605	0.732341		PABL_A	843.574	867.454	0.506978		AluJo	81915	231085	0.738291	312790		LTR22C	19.38	60.062	0.756048	81.52		HERVK3-int	1719.86	4649.35	0.729973	6342.26		HERVIP10FH-int	1479.1	3826.57	0.721223	5341.08		HERVIP10FH-int	1460.92	3882.28	0.726583	5340.88		HERVK14C-int	445.88	1211.72	0.731009	1664.74		LTR3A	570.16	1688.48	0.747565
MER57A1	1214.64	3253.66	0.728165		LTR12D	2161.7	2222.07	0.506885		LTR22C	17.76	50.0177	0.737967	68.22		THE1D	15221.7	47157.7	0.755982	62347.8		HERVIP10FH-int	1485.46	3948.13	0.726615	5485.38		LTR4	408.24	1055.44	0.721086	1462.22		HERVH48-int	839.5	2220.3	0.725636	3046.64		MER57A1	2054.26	5497.59	0.727979	7528.38		LTR21C	52.54	154.041	0.745669
FLAM_C	11861.5	31694.1	0.727671		MLT2A2	6930.06	7117.82	0.506683		MER4E1	1715.16	4701.7	0.73271	6416.8		HERV1_LTRd	12.24	37.7548	0.755175	49.84		Alu	1161.02	3024.28	0.722596	4179.9		HERVK3-int	1572.18	4053.3	0.720525	5633.48		Alu	817.62	2159.62	0.725377	2990.18		LTR76	663.4	1750.24	0.725145	2413.1		LTR3	484.1	1387.86	0.741395
HERVL66-int	334.9	893.54	0.727378		LTR3	200.168	204.873	0.505808		HERVH48-int	858.68	2342.88	0.731793	3199.08		L1PA11	12095.7	36339.8	0.750272	48563.6		AluYh9	69.76	181.038	0.721848	251.28		MER4E1	1646.66	4166.82	0.716751	5776.42		HERVK14C-int	282.38	739.302	0.723613	1031.92		AluJr	112939	292726	0.721595	405342		AluJr	85586.9	236903	0.734606
LTR22	127.4	337.514	0.725971		LTR22B2	42.2574	42.3439	0.500511		HERVK22-int	1578.44	4276.39	0.730404	5864.32		MER57A1	1351.58	4042.69	0.749441	5375.18		LTR4	356.62	924.622	0.721661	1280.04		Alu	1096.06	2759.91	0.71575	3839.24		MER4E	1141.5	2914.37	0.718556	4077.64		MER9B	110.26	283.74	0.720152	407.58		HERV15-int	768.62	2127.47	0.734601
MER9B	58.48	153.978	0.724746		MLT1E1A-int	163.356	163.067	0.499556		MER9B	120.38	320.135	0.726729	439.42		LTR21B	67.48	194.42	0.742345	268.78		HERVK14C-int	189.86	489.891	0.720692	670.02		MER9B	162.8	409.527	0.715547	585.2		AluJr	72550.4	181404	0.714318	253834		HERVK22-int	2013.2	5160.12	0.719349	7169.98		LTR22C	83.02	228.399	0.733414
LTR3B	132.54	339.448	0.719188		L1PBa1	2806.4	2778.7	0.497521		HERV1_LTRa	137.12	364.256	0.726513	502.76		LTR76	419.64	1184.7	0.738434	1604.54		AluJr	111171	285693	0.719877	396766		HERV30-int	310.44	774.422	0.713844	1103.86		HERVK22-int	1457.32	3601.46	0.711923	5056.98		HERV1_LTRa	121.02	307.938	0.717875	427.62		HERVK14C-int	779.06	2125.05	0.731738
HERVK14C-int	303.74	759.29	0.71427		THE1B	33205	32516.6	0.494763		LTR10D	491.66	1303.59	0.726132	1802.08		AluJr	66613.2	187929	0.738302	254533		LTR3	203.7	522.994	0.719689	734.26		AluJr	102689	255913	0.71364	358870		LTR19A	579.12	1423.96	0.710885	2008.04		LTR19-int	664.88	1689.8	0.717635	2331.26		L1P5	444.02	1193.02	0.728767
HERVK22-int	1534.44	3808.37	0.712803		LTR21C	46.396	44.748	0.490959		Alu	1089.9	2824.62	0.721575	3966.06		LTR3B	122.4	345.305	0.738297	475.34		MER4E	1497.06	3766.54	0.715582	5194.9		MER75B	69.6	172.223	0.712186	242.12		LTR76	1033	2527.11	0.70984	3558.36		AluYh9	80.96	203.239	0.715129	292.6		FLAM_C	12992.5	33626	0.721302
LTR22B	167.64	412.798	0.711184		LTR3B_	458.317	441.141	0.490452		LTR76	589.18	1523.33	0.7211	2115.84		HERVK14C-int	315.5	884.887	0.737168	1202.96		LTR21C	91.66	218.248	0.704235	315.26		MER4A1_	793.18	1930.65	0.7088	2679.08		MER1A	4571.56	11092.5	0.708149	15710.9		LTR21C	52.5	130.173	0.712602	186.98		LTR19A	1208.94	3080.42	0.718154
LTR22A	301.7	742.641	0.71111		MER4E1	1348.45	1259.11	0.48287		AluJr	97956	251660	0.719818	348949		FLAM_C	9431.4	25897.6	0.733041	35541		HERVH48-int	973.94	2306.39	0.703097	3271.64		HERVK14C-int	202.66	489.592	0.707245	701.8		MER4A1_	594.42	1441.1	0.707976	2020.22		HERVL66-int	528.82	1295.13	0.710068	1823.98		MER9B	160.34	405.005	0.716386
LTR3A	282.78	682.673	0.707101		THE1-int	429.446	392.532	0.477546		HERVK14C-int	348.4	865.934	0.713094	1217.24		LTR21C	48.72	131.202	0.729216	178.2		MER48	646.5	1527.09	0.702566	2170.84		MER4E	1470.26	3471.58	0.702487	4911.76		MER51B	916.74	2218.77	0.707627	3124.28		LTR4	331.3	798.226	0.706691	1137.84		L1PB2	13272.2	33519.8	0.716358
LTR8	5945.02	13989	0.701765		LTR61	264.99	241.874	0.477197		MER75B	90.16	222.506	0.711641	307.38		LTR19A	587.2	1554.92	0.725879	2136.38		LTR8	7596.92	17767.2	0.700486	25345.4		LTR22A	267.1	628.165	0.701653	895.38		L1PB2	6195.82	14549.9	0.701344	20746.7		L1PA12	7087.92	17071.5	0.706619	24152.5		MER51B	1296.48	3258.62	0.715378
MER75B	41.8	97.6538	0.700259		LTR21B	85.495	77.9108	0.476793		MER1A	5978.84	14566.5	0.708993	20539.3		HERVK22-int	1827.66	4834.37	0.72566	6650.3		L1PB2	5155	12017.4	0.699808	17184.6		LTR3	213.22	500.618	0.701305	706.74		HERVL66-int	375.92	879.88	0.700653	1255.92		LTR22A	391.34	937.453	0.705492	1328.38		MER1A	8445.88	21152.1	0.714647
LTR4	219.52	509.96	0.699073		MER30B	133.287	120.914	0.475662		L1PB2	8878.32	20926.2	0.702115	29796.4		LTR3A	314.58	818.107	0.722271	1144.4		MER75B	86.26	199.405	0.698038	284.68		HERVH48-int	959.14	2244.81	0.700638	3209.16		L1PA12	4710.22	10939.5	0.699023	15678.6		MER1A	7601.84	18126.7	0.704536	25696.8		HERVK22-int	3983.02	9965.65	0.714452
HERVK3-int	1139.88	2616.33	0.696534		MER85	465.02	415.9	0.47212		LTR22A	312.1	732.079	0.701105	1041.04		LTR22B	184.7	470.599	0.718144	650.4		LTR22A	334.66	769.715	0.696969	1104.54		LTR8	7703.7	17346.7	0.692471	25081.6		L1PA13	22387.6	50823	0.694202	73010.8		MER51B	1265.8	3016.45	0.704408	4293.24		HERV-Fc1_LTR3	29.66	73.9871	0.713837
LTR61	217.54	494.354	0.694421		LTR22C	30.9406	27.2536	0.468322		HERVK3-int	1289.64	3012.03	0.7002	4310.84		HERVS71-int	1590.22	3993.18	0.715188	5581.94		L1PA12	4029.36	9177.75	0.69491	13200.6		AluJr4	23311.1	51746	0.689421	75063.1		MER41B	3721.16	8441.49	0.69405	12171.7		L1PB2	10926	25311.6	0.698491	36409.8		L1PA12	11093.6	27383.9	0.711686
L1PB2	6175.18	13986.6	0.693718		LTR22C2	137.376	116.347	0.458558		LTR10G	169.26	391.673	0.698253	557.7		HERVL66-int	413.84	1018.66	0.711106	1435.24		HERVK22-int	1373.2	3113.03	0.693908	4482.16		L1PB2	4767.08	10470.5	0.68715	15280		LTR10D	447.28	1002.64	0.691513	1448.5		HERVK3-int	1633.68	3779.01	0.698176	5416.04		MER30B	258.64	634.782	0.710506
AluJr4	21302.9	47713.2	0.691334		MER4A1	4139.52	3480.63	0.456766		HERVL66-int	445.14	1027.66	0.697759	1471.36		LTR22A	379.54	930.519	0.710288	1306.96		LTR19A	631.94	1425.06	0.692785	2054.6		MER48	605.58	1316.64	0.684958	1921.56		AluJr4	17476.6	37993.2	0.684935	55150.8		L1PA13	36964.3	84828.7	0.696499	121634		L1P	75.66	184.834	0.709552
MER1A	6594.06	14515.2	0.687623		HERV1_I-int	613.752	512.435	0.455017		L1PA12	5995.34	13783.9	0.696887	19555.8		MER107	218.82	533.097	0.708984	748.56		AluJr4	26101.8	58334.4	0.69087	84783		MER1A	5723.54	12382	0.683879	18113.3		L1PA14	9287	20184.9	0.684886	29365.6		LTR8	9178.5	20721.1	0.693023	29974		LTR22A	607.06	1480.32	0.709176
L1PA14	9056.66	19647	0.684477		MER57A1	1729.24	1435.67	0.453622		AluYh9	77.84	175.833	0.693149	240.52		MER51B	940.68	2278.89	0.707824	3208.74		FLAM_C	18191.2	40477.8	0.689935	58734.1		HERVK22-int	1429.34	3084.71	0.683358	4514.82		LTR8	6488.76	14090.7	0.684698	20587.3		L1PA14	14820.9	33449.2	0.692958	48381.2		L1PA13	52647.9	127004	0.706946
MER51B	851.18	1832.68	0.682852		LTR19A	641.792	494.543	0.435209		MER48	562.64	1266.59	0.692417	1829		MER1A	5820.12	14068.7	0.707368	19916.4		MER51B	1572.68	3490.59	0.689395	5082.96		LTR19A	636.62	1367.03	0.68227	1999.78		LTR4	307.2	660.483	0.682541	968.12		MER4A1_	1141.5	2495.11	0.686109	3616.18		FRAM	5105.44	12129.2	0.703769
LTR22C	27.2	58.4037	0.682257		L1PA11	15991.2	12310.8	0.434981		L1PA13	30228.3	67899.4	0.691949	98242.3		LTR8	6623.68	15843.1	0.705179	22497		LTR22C2	83.66	184.136	0.687598	257.96		L1PA12	3933.92	8438.76	0.682048	12422.7		MER30	2730.46	5829.94	0.681036	8571.5		LTR61	415.8	908.814	0.686097	1318.26		LTR19-int	1077.08	2491.89	0.69821
LTR19A	575.32	1229.04	0.68115		LTR21A	279.446	209.794	0.428816		MER4A1_	936.56	2073.41	0.688847	3044.34		MER41B	4424.64	10385.8	0.701248	14836.1		HERVK11D-int	196.6	432.399	0.68744	627.94		MER51B	1687.52	3603.32	0.681049	5279.52		HERVK3-int	1297.66	2758.68	0.680091	4073.46		LTR10G	262.58	573.461	0.685925	833.4		L1PA14	22606.1	52138	0.697553
MER41B	4582.36	9732.72	0.679893		LTR19-int	426.861	317.546	0.426575		LTR8	7831.74	17332.2	0.688771	25135		LTR21A	212.08	496.574	0.700729	707.14		HERV1_LTRd	33.62	73.6383	0.686551	109.38		MER41B	6186.96	12926.9	0.67631	19137.3		HSMAR1	1424.02	3019.74	0.679546	4442.28		FLAM_C	19557.6	42679.2	0.685755	62181.9		L1PBa	19761.8	45398.7	0.696721
L1PA12	5109.78	10840.5	0.679644		LTR70	348.267	256.764	0.424381		MER30	4306.24	9494.32	0.687966	13812.2		L1PB2	6292.12	14675.6	0.699914	20984.5		LTR22C	14.56	31.8509	0.68628	55.96		LTR19-int	371.46	775.108	0.676025	1153.44		L1P5	271.92	573.342	0.678301	811.8		MER75B	114.22	248.185	0.684828	354.86		LTR21B	123.06	280.452	0.695028
FRAM	5489.94	11358	0.674147		MER57-int	3490.14	2521.39	0.419426		MER41B	5359.6	11680	0.685462	17053.6		LTR4	225.76	511.991	0.693989	727.68		MER1A	6322.84	13808.1	0.685915	20210.8		FLAM_C	17759.7	36959.6	0.67544	54659.3		HERV-Fc1_LTR2	4.72	9.81335	0.67523	12.92		LTR19A	854	1850.74	0.684258	2707.28		LTR10G	1262.5	2868.39	0.694376
L1PA13	24271.7	50185	0.674016		THE1C-int	8907.8	6229.59	0.411537		HERV30-int	416.22	905.214	0.685024	1313.56		HERVK3-int	1320.76	2953.53	0.690999	4286.6		MER4A1_	990.38	2156.17	0.685249	3183.54		LTR21B	179.92	371.764	0.673871	550.8		L1PBa	9170.46	18931.7	0.673675	28088.5		MER30	5008.44	10810.5	0.683389	15838.3		HERV-Fc1_LTR2	17.3	39.2575	0.694116
LTR21A	187.46	387.419	0.673914		LTR25	427.059	291.626	0.405777		FLAM_C	16923	36463.2	0.683009	53127.1		MER48	380.88	850.252	0.690626	1232.7		HERV30-int	309.32	670.593	0.684339	974.12		MER30B	126.14	258.563	0.67211	373.58		LTR61	282.04	581.56	0.673414	866.24		MER41B	5925.64	12750.6	0.682717	18691.3		LTR76	1939.26	4361.55	0.692221
LTR22C2	137.2	282.739	0.673286		PRIMA41-int	1736.73	1181.56	0.404881		LTR3	186.86	399.227	0.681174	582.92		L1P5	261.98	584.715	0.690585	861.22		MER41B	6798.74	14117.5	0.674954	20943		MER30	3861.04	7909.56	0.671976	11770.9		LTR22A	266.22	548.4	0.673197	814.92		MER30B	220.6	474.228	0.682511	703.48		MER41B	6674.5	14918.5	0.690896
LTR19-int	374.82	767.408	0.671852		LTR71B	724.307	490.343	0.403691		MER51B	1257.6	2683.17	0.680875	3942.76		LTR61	206.54	460.024	0.690142	674.34		HSMAR1	1203.3	2447.59	0.670409	3651.58		AluYh9	76.8	151.348	0.663376	224.02		MER75B	55.32	113.509	0.672331	170.1		LTR3	205	439.054	0.681704	657.9		PABL_A-int	2880.56	6395.96	0.689478
LTR71B	507.68	1021.4	0.667984		MER48	887.287	584.801	0.397259		HSMAR1	2183.7	4579.89	0.677139	6761.34		AluJr4	17566.5	39078.5	0.689885	56683		MER30	4398.12	8803.07	0.666839	13208.1		HSMAR1	1129.84	2209.96	0.661704	3346.1		L1PREC2	20677.8	41831.2	0.669203	62789		HERV30-int	541.2	1151.62	0.680298	1695.48		MER4A1_	1035.7	2299.23	0.689439
MER4A1_	766.32	1535.65	0.667102		LTR23-int	148.03	96.2542	0.394026		LTR21A	208.52	436.857	0.676902	644.82		MER41C	987.32	2186.27	0.688895	3115.88		L1PA13	20120.3	40220.4	0.666555	60367.9		L1PA13	18189.3	35547.5	0.661511	53987.4		FLAM_C	13397.4	26769.7	0.666458	40145.6		L1PBa	14135.7	30043.2	0.680035	43964.4		MER30	3906.84	8667.04	0.689289
MER30B	130.62	257.362	0.663335		THE1C	16180.2	10468.1	0.392824		L1PA14	12929.4	27062.4	0.676698	39920.4		HSMAR1	2011.86	4426.53	0.687521	6435.94		L1MA1	8499.72	16930.1	0.665758	25508.8		HERVIP10F-int	1492.7	2850.34	0.6563	4380.52		MER57-int	3196.98	6352.29	0.665212	9556.94		LTR22C2	171.14	358.745	0.677024	528.42		L1PREC2	48465.5	106400	0.687048
LTR10G	223.34	437.759	0.662169		L1P4b	660.604	426.683	0.392429		AluJr4	25432.8	52896.6	0.67531	78236.1		FRAM	4033.58	8816.72	0.68611	12767.4		L1PA14	8584.64	17023.4	0.664768	25565.7		LTR9B	1566.06	2989.45	0.656227	4544.36		AluYh7	139.74	277.638	0.665195	419.02		L1PREC2	32900	68959.6	0.677006	101996		MER107	276.48	601.379	0.685052
HERV30-int	389.18	759.585	0.661219		LTR8	8465.71	5354.5	0.38744		L1PBa	12595.6	25945.6	0.673192	38564.8		MER30	2633.64	5660.44	0.682467	8292.74		LTR19-int	358.4	708.631	0.664115	1065.08		LTR22C2	77.08	145.524	0.653734	215.6		HERV30-int	505.76	1002.51	0.664676	1519.1		AluJr4	29884.9	62067	0.674994	92036.3		MER41C	1274.86	2769.95	0.684816
HSMAR1	1751.7	3397.85	0.659835		THE1D-int	10173.3	6386.3	0.385656		LTR19A	764.6	1574.84	0.67317	2348.28		HERV30-int	475.96	1022.03	0.682267	1499.98		LTR21B	149.94	295.324	0.663256	447.34		L1PA14	7936.44	14931.2	0.65294	22734.2		LTR22E	229.36	454.027	0.664377	684.8		HSMAR1	2653.08	5493.39	0.674328	8160.46		LTR8	10623.6	22728.7	0.681473
L1PBa	8693.58	16708.4	0.65776		HERV1_LTRe	66.4158	40.9303	0.381293		MER30B	183.22	373.287	0.670768	551.8		LTR10G	228.84	488.993	0.681207	721.7		PABL_B	649.7	1274.18	0.662298	1914.66		LTR71B	702.88	1310.65	0.650921	2015.46		LTR22C2	114.52	221.194	0.658877	343.78		MER107	379.92	784.267	0.673661	1162.42		HERVL66-int	967.76	2061.93	0.680574
L1PREC2	20416.6	38904	0.655826		LTR71A	436.931	265.788	0.378228		L1PREC2	27421.4	55376.3	0.668815	82877.1		MER4A1_	985.92	2010.91	0.671013	2956.04		LTR71B	793.32	1552.28	0.661784	2347.64		LTR22E	119.54	222.649	0.650661	341.98		MSTA	25052.2	48303.8	0.658485	73419.6		MER48	441.4	911.02	0.673622	1352.04		LTR22E	894.42	1890.93	0.678884
L1P5	300.52	568.562	0.65421		LTR22B1	309.119	187.959	0.378128		LTR61	351	694.417	0.664249	1040.82		L1PA14	11263.7	22469.4	0.666094	33748.5		MSTA-int	8927.16	16800.3	0.653011	25740.6		L1MA1	8097.6	15019.1	0.649707	22971.5		MER48	374.92	718.154	0.657004	1092.82		LTR22C	37.54	76.7459	0.671526	116.18		HSMAR1	2968.2	6273.69	0.678832
MER48	683.12	1265.27	0.649392		L1PA12	6450.73	3894.83	0.376473		PABL_B	728.14	1426.34	0.662035	2171.92		PABL_A-int	966.4	1919.8	0.665165	2869.42		LTR61	514.18	962.457	0.65179	1475.42		MSTA-int	8566.56	15785	0.648213	24281.1		LTR9B	1134.36	2161.11	0.655782	3298.62		MSTA-int	15178.4	30073.3	0.664579	45196.1		MER48	779.52	1614.12	0.674337
PABL_A-int	966.44	1770.37	0.646873		HUERS-P3b-int	1934.9	1162.89	0.375393		LTR71B	568.22	1097.86	0.658949	1674.12		L1PA13	30108	59598.2	0.664371	89609.5		MSTA	33902.6	62550.6	0.648508	96490.7		MER51-int	792.52	1457.41	0.647758	2221.7		FRAM	5246.02	9967.29	0.655169	15383.4		HERVIP10F-int	2524.48	4940	0.661801	7434.36		HERVK3-int	3158.14	6525.39	0.673865
HERV-Fc1_LTR2	9	16.4484	0.646343		MER57E3	265	159.254	0.375374		MER51-int	1623.3	3132.02	0.658635	4764.12		HERVIP10F-int	1870.12	3654.93	0.66152	5461.76		HERVIP10F-int	1658.36	3053.13	0.648018	4654.48		LTR22B1	203.26	370.729	0.645882	566.8		MSTA-int	14143.1	26579	0.652692	40916.5		LTR71B	610.14	1190.95	0.661239	1797.92		AluJr4	24436.9	50463.4	0.673741
MER30	2878.76	5255.06	0.646075		LTR22E	230.594	138.336	0.374965		HUERS-P3b-int	1823.82	3513.74	0.658305	5336.78		PABL_B	623.44	1209.64	0.659894	1817.88		LTR9B	1751.82	3223.09	0.647869	4969.84		MSTA	30395.6	55332.6	0.645442	85606.8		L1MA1	12621	23636.9	0.651911	36413.4		HERV-Fc1_LTR2	3.74	7.29604	0.66111	10.74		LTR71A	436.48	890.017	0.670953
LTR21C	39.08	70.5955	0.643676		PABL_B	602.059	360.008	0.374203		LTR22C2	130.7	251.483	0.658018	380.32		MSTA	33179	64260.7	0.659492	97407.6		MER107	395.94	726.592	0.64728	1119.28		PABL_B	608.6	1102.89	0.644403	1720.9		LTR3	300.44	558.532	0.650233	847.5		HUERS-P3b-int	2301.74	4482.15	0.660705	6785.78		MSTA	56764	115542	0.670562
MSTA	30625.2	55300.6	0.643586		MER107	252.941	150.796	0.373501		MSTA-int	12521.1	24086	0.65796	36611.5		HERV-Fc1_LTR2	6	11.5601	0.658316	16.8		L1PREC2	18641.1	33475.3	0.642319	52344.8		L1PREC2	16708.4	29777.7	0.640572	46526.4		PABL_A-int	1238.18	2286.66	0.648727	3533.02		LTR21B	95.7	185.588	0.659779	277.62		HERV-Fc2_LTR	6.88	14	0.670498
HERVKC4-int	207.1	373.585	0.643352		Alu	1198.61	713.68	0.373206		LTR22B1	283.3	544.002	0.657561	824		LTR22B1	348.84	663.471	0.655402	1017.9		LTR10G	187.64	335.846	0.641557	517.2		MER107	448.68	791.873	0.638323	1234.24		LTR71A	245.26	451.788	0.648145	688.48		MSTA	38049.9	72555.6	0.655985	110479		LTR61	571.84	1130.27	0.664041
L1MA1	12296.8	22126.3	0.642774		MER51-int	1432.95	846.049	0.371237		MER57-int	4368.28	8379.8	0.657338	12743.9		MSTA-int	16095.4	30439.5	0.654122	46444		HUERS-P3b-int	1328.1	2370.17	0.640886	3673.12		MER57-int	2197.7	3835.68	0.635743	5991.4		LTR46	495.84	897.852	0.644226	1396.54		PABL_A-int	1803.84	3439.16	0.655953	5244.76		HERV30-int	724.36	1409.09	0.660475
MER57-int	3324.14	5941.72	0.641249		L1PBa	10372	6059.41	0.36877		HERVIP10F-int	2045.18	3911.58	0.656662	5897.58		L1PA12	6930.62	13083.3	0.653709	20068.2		PRIMA4_LTR	849.94	1516.81	0.640883	2352.18		FRAM	7736.1	13283.6	0.631959	21126.8		HERVIP10F-int	1819.3	3289.8	0.64391	5113.04		FRAM	7395.34	14056.4	0.655257	21631.7		L1MA1	25452.9	49000.2	0.658136
MER51-int	1191.4	2119.97	0.64021		LTR10B1	456.287	260.537	0.36346		FRAM	6435.94	12131.1	0.653368	18610.7		PRIMA4_LTR	643.32	1197.28	0.650483	1860.96		FRAM	7888.78	14025.3	0.640014	22096		HUERS-P3b-int	1135.62	1936.18	0.630308	3079.04		LTR22C0	248.56	446.362	0.642319	696.88		L1MA1	22752.8	42955.1	0.653729	65724.1		L1P3b	651.88	1230.04	0.653608
MSTA-int	12054.6	21327.7	0.638893		L1P5	341.05	192.756	0.361098		MSTA	33523.5	62913.6	0.65238	96401.9		MER51-int	1388.18	2538.25	0.646452	3920.9		LTR22B1	206.68	364.937	0.638429	572.08		LTR9	1913.96	3148.12	0.621903	5063.48		MER107	254.84	457.462	0.64223	709.4		LTR71A	403.96	758.449	0.65248	1166.84		LTR4	1048.92	1953.81	0.650678
MER107	220.8	387.269	0.636883		MER41C	1125.8	629.222	0.358526		L1MA1	19462.5	36420.6	0.651729	55652.8		HUERS-P3b-int	1630.64	2979.05	0.646259	4610.72		MER57-int	2354.68	4149.02	0.637948	6455.62		PRIMA4_LTR	840.48	1373.86	0.620439	2204.16		MER51-int	1254.72	2246.45	0.641628	3498.66		MER57-int	5606.52	10519.1	0.652321	16068.2		PABL_B	745.94	1385.06	0.649957
L1P	32.4	55.7002	0.632237		PABL_A-int	1192.65	665.636	0.358198		PRIMA4_LTR	758.02	1393.98	0.64776	2139.82		LTR71A	323.46	588.488	0.645309	914.76		MER51-int	867.2	1527.01	0.637793	2395.44		LTR61	575.36	939.635	0.620223	1511.18		L1P3b	253.98	453.786	0.641152	707.4		MER51-int	2014.26	3761.62	0.651264	5820.92		MSTA-int	52400.9	97168.3	0.649654
L1P3b	243.06	413.365	0.629721		HERVI-int	888.02	495.432	0.358113		MER107	358.84	659.536	0.647635	1015.92		L1PREC2	24733	44921.3	0.644917	69658		MER30B	172.96	301.687	0.635603	470.96		Charlie3	1187.9	1919.73	0.617747	3081.56		LTR22C	35.6	63.598	0.641122	97.26		PABL_B	925.18	1725.42	0.650955	2647.86		MER57-int	8378.54	15143.6	0.643802
PABL_B	532.92	892.206	0.626054		LTR60B	694.634	385.64	0.356983		PABL_A-int	1639.56	2973.28	0.644566	4688.48		MER75B	44.58	78.9075	0.638992	122.76		MER51A	3183.88	5484.49	0.632702	8631.96		L1MA2	16089.7	25574.9	0.613828	41829		HUERS-P3b-int	1733.58	3050.06	0.637602	4767.64		LTR22B1	374.58	695.519	0.649957	1081.86		LTR71B	597.98	1075.04	0.642575
LTR9B	1295.84	2159.36	0.62496		MER4-int	5304.83	2922.7	0.355234		HERV-Fc1_LTR2	4	7.23945	0.644111	12		L1PBa	10985	19249.4	0.636673	30262		HERV-Fc2_LTR	1.72	2.96	0.632479	4.68		LTR71A	389.4	613.104	0.611573	999.48		MER4-int	5981.88	10389	0.634603	16357.6		PRIMA4_LTR	918.42	1660.73	0.643906	2596.72		LTR21A	326.36	581.011	0.640324
HERVIP10F-int	1919	3197.72	0.624955		HERVFH19-int	588.713	323.811	0.354852		LTR9B	1441.46	2565.44	0.640255	4019.3		MER57-int	3920.7	6802.32	0.634366	10711.9		Charlie3	1262.78	2162.49	0.631334	3408.46		MER51A	3314.94	5139.02	0.607883	8445.54		LTR71B	421.76	731.908	0.634418	1161.98		MER41C	1778.66	3201.52	0.642853	4980.46		LTR22C2	417.7	743.489	0.640282
HERV1_LTRb	21.5	35.7646	0.62455		MER51B	1140.4	626.555	0.354597		L1P5	473.48	832.417	0.637429	1293.36		LTR9B	1384.02	2374.68	0.631783	3761.54		HERVL32-int	617.84	1053.87	0.630413	1670.72		MER75	815.96	1256.02	0.606193	2072.32		L1MA2	23414.9	39932.8	0.630375	63458.4		L1P5	554.08	993.931	0.64207	1567.32		L1P4	10711.1	19056.8	0.640181
MER4-int	4708.28	7714.31	0.62099		L1P	39.4752	20.8347	0.345461		L1MA2	35653.7	61488.3	0.632973	97328.7		LTR71B	515.18	872.161	0.628656	1385.04		LTR9	2030.22	3447.85	0.629391	5486.54		L1PBa	13713.2	20911.9	0.603951	34549		PRIMA4_LTR	609.14	1029.78	0.628328	1625.4		LTR21A	264.12	461.676	0.636096	726.34		MER4-int	16815.7	29899.8	0.64004
MER41C	1044.54	1694	0.618577		HERVFH21-int	1000.5	527.472	0.345209		LTR71A	354.68	603.254	0.629745	954.02		L1P3b	301.38	509.499	0.628329	820.5		L1MA2	17565.9	29026.1	0.622985	46475.5		MER4-int	4306.68	6397.61	0.597668	10689.7		MER41C	1267.54	2108.04	0.624498	3388.14		L1MA2	41767.9	72539.6	0.634601	114573		L1MA2	47324.7	83534.2	0.638353
LTR71A	375.82	607.406	0.617768		L1PA13	31880.2	16674.2	0.343413		HERV1_LTRd	49.2	82.1783	0.625509	131.2		LTR22C2	181.62	299.153	0.622233	467.5		L1PBa	14748.5	23743.5	0.616843	38496.5		L1P4	4394.78	6505.98	0.596837	10952.5		PABL_B	595.16	989.361	0.624391	1604.84		LTR9B	1670.88	2867.35	0.631821	4539.28		LTR22C0	1006.12	1768.79	0.637423
HUERS-P3b-int	1704.1	2712.82	0.614188		LTR9B	1618.73	841.834	0.34213		LTR21B	114.42	190.091	0.62425	288.8		L1P4	4703.56	7740.66	0.622029	12454.5		LTR22E	150.18	240.322	0.615418	392.72		LTR10G	270.84	399.242	0.595811	663.54		LTR21A	208.62	345.103	0.623241	552.64		L1P3b	323.38	537.766	0.624477	872.2		PRIMA4_LTR	900.08	1564.05	0.634727
L1P4	5072.64	7904.17	0.6091		LTR43-int	384.594	199.963	0.342076		MER4-int	8562.26	13978.9	0.62015	22525.6		LTR22E	275.32	446.012	0.618317	723.88		LTR71A	441.62	706.184	0.615248	1149.76		MER41C	1868.6	2711.18	0.591989	4583.38		Charlie3	1095.38	1792.53	0.620702	2876.38		MER51A	2794.36	4635.74	0.623914	7399.42		LTR9B	2497.14	4323.64	0.633892
PRIMA4_LTR	565.94	881.613	0.609037		HUERS-P1-int	1978.84	1027.79	0.341842		Charlie3	1698.52	2761.18	0.61914	4435.16		MER4-int	5293.02	8372.04	0.61266	13613.7		LTR21A	231.98	359.634	0.607886	588.42		L1P3b	352.86	509.699	0.590915	877.6		LTR9	1647.34	2658.23	0.617393	4281.84		MER4-int	9876.74	16339.9	0.623264	26219.4		HUERS-P3b-int	5500.96	9482.98	0.632876
L1MA2	23916.9	37220.4	0.608801		L1PA14	12484.5	6476.72	0.341577		MER51A	2491.98	4038.9	0.618431	6541.82		L1MA1	16030.5	24995.9	0.609264	40831.7		LTR22B2	44.3	67.7534	0.604653	115.68		LTR22B2	51.48	71.896	0.582739	125.1		MER51A	2338.26	3711.02	0.613465	6076.5		LTR22E	324.16	534.036	0.622278	869.86		LTR22B1	873.92	1489.46	0.630224
LTR21B	86.6	133.752	0.606993		LTR22C0	244.406	125.444	0.339175		MER41C	1684.28	2727.39	0.618222	4437.7		FLAM_A	7152.72	11108.1	0.608303	18199.4		MER75	972.8	1484.86	0.604177	2455.24		LTR1	1120.24	1560.34	0.58209	2689.32		L1P4	5644.72	8713.25	0.606858	14477.9		MER75	1372.18	2175.57	0.613225	3553.04		MER75B	89.2	151.776	0.629839
LTR22B1	311.66	475.092	0.603865		L1PB2	8289.32	4240.74	0.338445		MER75	1146.02	1840.11	0.616219	2996.62		Charlie3	1688.36	2618.15	0.607952	4315.52		MER41C	1828.52	2745.66	0.600251	4525.58		LTR22C	26.52	36.8528	0.581524	67.5		LTR10G	450.22	686.554	0.60395	1132.48		HERVK13-int	758.32	1201.84	0.613134	1962.34		MER51-int	3354.36	5680.96	0.62875
Charlie3	1558.24	2337.12	0.599976		HERVIP10B3-int	1848.56	945.517	0.3384		MER61-int	5981.46	9421.86	0.611677	15371.1		MER51A	2360.06	3631.62	0.60611	5989.9		LTR1A2	4326.02	6302.31	0.592973	10644.8		LTR25	622.66	862.981	0.580881	1484.06		LTR22B1	304.28	457.499	0.600567	742.24		MER61-int	6767.16	10705	0.612689	17432.6		HUERS-P1-int	4490.2	7513.36	0.625928
LTR22C0	246.56	365.486	0.597155		HSMAR1	2493.65	1269.14	0.337287		LTR22E	251.16	384.264	0.604737	634.44		LTR9	2169.46	3328.4	0.6054	5484.56		MER4-int	5143.98	7484.74	0.592676	12628.1		LTR1A2	4524.02	6255.58	0.580316	10765.1		MER41-int	5024.56	7529.51	0.599766	12544.7		HERVKC4-int	409.28	646.974	0.612517	1045.34		Charlie3	1893.74	3139.52	0.623755
LTR22B2	63.08	92.9445	0.595705		HERV-Fc2_LTR	3.89109	1.9802	0.337268		LTR9	2254.82	3431.96	0.603498	5675.04		MER4B	3641.16	5520.96	0.602585	9133.1		PABL_A-int	953.04	1381.2	0.591713	2322.64		LTR46	641.3	886.234	0.580173	1529.68		MER4B	3149.3	4651.43	0.596281	7782.28		LTR22B2	81.28	127.912	0.611458	206.92		LTR22B2	85.88	140.272	0.620255
FLAM_A	9591.98	14065	0.594538		PRIMA4_LTR	586.624	292.979	0.333081		L1P3b	362.22	544.904	0.600694	892.8		MER41-int	5031.36	7600.74	0.601701	12634.5		L1P3b	362.94	520.738	0.589285	895.16		LTR21A	279.62	384.818	0.579163	660.68		MER75	705.52	1039.18	0.59562	1735.18		LTR1A2	3790.64	5823.14	0.605708	9651.8		HERVIP10F-int	4954.78	7996.2	0.61742
MER61-int	4039.3	5851.99	0.591631		LTR1C3	169.139	84.3355	0.332718		LTR1A2	3644.04	5414.19	0.597709	9069.44		LTR46	557.2	834.976	0.599763	1393.52		MER57B1	1971.38	2826.25	0.589093	4827.66		MER57B1	1826.68	2513.84	0.579156	4332.74		L1PA15	29936.9	43351.2	0.591517	73244.5		LTR22C0	325.24	496.658	0.604282	807.94		LTR9	3896.08	6231.6	0.615304
MER1B	11131.4	15740.5	0.58576		HERVP71A-int	1378.41	684.225	0.331724		L1P	64.5	94.9547	0.595496	143.38		MER75	516.08	772.613	0.599532	1288.68		MER61-int	4025.12	5754.91	0.588435	9791.66		HERVL32-int	650.22	878.568	0.574683	1528.36		L1P	44.9	64.9683	0.591329	110.78		MER41-int	7562.36	11526.3	0.60383	19067.6		HERV1_LTRb	20.16	32.1144	0.614343
MER51A	2278.46	3197.2	0.583893		MER75B	67.7327	33.5036	0.330944		MER41-int	6550.5	9526.97	0.592567	16065.8		LTR22C0	332.94	498.142	0.59939	834.98		LTR1	1079.4	1534	0.586974	2612.34		MER4B	4629.98	6218.5	0.573214	10868.1		HUERS-P1-int	1840.38	2642.61	0.589475	4477.9		L1P4	10793.1	15984.6	0.596937	26785.1		LTR60	213.86	339.603	0.613597
HERVK13-int	490.62	688.193	0.583802		MER1A	8995.37	4415.09	0.329227		LTR22C0	261.46	379.453	0.592051	642.36		LTR1A2	3690.78	5486.83	0.597849	9214.3		HERVKC4-int	206.62	291.852	0.585494	500.54		HERV1_I-int	825.94	1104.83	0.572222	1945.24		LTR1A2	2901.92	4116.26	0.586514	7049.84		MER57B1	2400.32	3549.53	0.596574	5955.94		MER51A	5004.94	7899.3	0.612148
MER41-int	4673.86	6495.75	0.581556		THE1D	22996.6	11252.6	0.32855		HUERS-P1-int	2464.6	3554.35	0.590527	6020.5		L1P	48.42	71.9758	0.597827	120.72		L1P4	5355.86	7473.62	0.582535	12732.2		PABL_A-int	996.66	1323.22	0.570383	2329.66		MER61-int	4845.76	6869.73	0.58638	11741.1		Charlie3	2131.38	3131.37	0.595006	5284.64		MER75	955.72	1503.94	0.611442
HUERS-P1-int	1982.94	2680.81	0.574819		L1M3a	1501.48	726.185	0.325985		MER57B1	2017.42	2907.58	0.590372	4941.46		MER4D1	3634.04	5399.78	0.597729	9054.36		MER4B	4799.74	6679.79	0.581887	11447.2		LTR9D	2116.48	2807.76	0.570191	4922.16		L1MA3	30329.7	42849.8	0.585544	73035.5		HUERS-P1-int	3080.52	4452.53	0.591066	7505.76		MER41-int	14678	23079.9	0.611261
MER4A	1731.32	2324.56	0.573133		L1PREC2	26593.1	12376.1	0.317587		HERVKC4-int	329.52	471.589	0.58867	802.12		LTR70	404.14	599.68	0.597398	1002.18		L1MA3	23094.3	31539.8	0.577292	54478.1		L1P5	357.48	469.702	0.567834	853.08		HERV-Fc2_LTR	1.92	2.7	0.584416	4.62		LTR9	2605.18	3752.77	0.590248	6357.28		MER4A	2160.32	3356.16	0.608388
LTR9	2225.5	2970.38	0.57168		MER51D	279.554	129.776	0.317045		L1P4	9243.46	13125.7	0.586777	22374.4		HERVK13-int	464.7	687.158	0.596565	1154.66		L1PA15	26199.5	35505.2	0.575405	61673		FLAM_A	11840.9	15411.5	0.565509	27177.3		MER1B	7833.06	11005.3	0.584195	18806.9		MER1B	12015.9	17231.8	0.589169	29239.8		MER1B	13563.6	20961.3	0.607135
LTR10B1	390.54	520.205	0.571186		MER4A1_	1077.35	493.607	0.314209		MER4B	4422	6238.72	0.585206	10621.7		HUERS-P1-int	1909.72	2817.99	0.596058	4754.96		MER1B	10451.9	14091.1	0.574139	24474.3		L1PA16	36584.6	47419	0.564487	83963		AluYh9	134.24	187.441	0.582693	330.42		L1PA15	51735	73724.8	0.587637	125383		HERVKC4-int	583.82	891.128	0.604176
L1PA15	31565.7	42038.2	0.571141		LTR46	585.683	268.231	0.31412		LTR22B2	78.38	110.537	0.585108	190.26		MER1B	10189.8	14934.2	0.594421	25087.3		LTR9D	2366.9	3180.33	0.573318	5512.9		L1PA15	24135.6	31098.4	0.56303	55046.8		HERV1_I-int	492.76	684.444	0.581415	1176.9		MER4B	5093.56	7257.39	0.587598	12305.6		L1PA15	67918	102621	0.601745
MER4B	3387.3	4490.56	0.570023		AluJb	230242	103714	0.310561		MER1B	10241.4	14385.5	0.584137	24634		LTR22B2	72.52	105.905	0.593554	189.38		L1PA16	40468.5	53877.5	0.571063	94291		L1MA3	21168.3	27213.7	0.562476	48353.7		LTR26E	997.56	1383	0.580956	2377		MER4A	2838	4016.96	0.585993	6835.64		MER4B	4934.12	7372.84	0.599079
MER57B1	1501.62	1970.34	0.5675		L1P3b	309.139	139.132	0.310375		LTR70	583.94	815.797	0.582822	1394.4		L1MA2	28133.9	40880.9	0.59235	68956.3		FLAM_A	12815.5	16962.9	0.569637	29881.3		MER1B	9679.08	12434.1	0.562294	22124.1		LTR22B2	52.06	71.7935	0.579665	124.98		L1MA3	54941.2	77763.7	0.58599	132969		L1MA3	60685.1	90269.5	0.597991
LTR1A2	3714.66	4817.34	0.56462		MER61-int	4387	1970.21	0.309918		L1PA15	42925.5	59921.6	0.582628	102822		MER4A	1962.16	2850.26	0.592272	4824.28		MER41-int	3649.1	4778.13	0.566987	8488.78		LTR18C	115.56	148.443	0.562278	262.72		MER57B1	1378.24	1851.25	0.573233	3235.8		LTR9D	2469.94	3439.56	0.582039	5908.64		LTR10B1	2238.3	3302.7	0.596047
L1MA3	31774.3	40396.2	0.559732		MER41B	6696.52	2988.92	0.308599		L1MA3	47906.1	66676.2	0.581907	114664		LTR10B1	379.9	543.899	0.588764	934.56		LTR22C0	209.12	273.315	0.566532	482.88		MER61-int	4120.56	5289.83	0.562127	9427.9		MER4A	1756.1	2324.79	0.569677	4093.12		HERV1_LTRd	49.94	68.4438	0.578152	118.94		MER57B1	2340.3	3388.07	0.591454
LTR22E	253.58	321.862	0.55933		MSTA-int	14931.2	6598.77	0.306492		LTR1	930.82	1286	0.58011	2208.3		MER57B1	1794	2494.13	0.581636	4309.76		LTR25	556.48	725.919	0.566063	1270.34		HERV1_LTRd	50.16	63.678	0.559374	114.06		L1PB3	10642.6	14021.8	0.568503	24631.6		LTR1	1059.88	1433.12	0.574857	2490.88		FLAM_A	9670.48	13952.7	0.590637
LTR9D	1925.46	2428.51	0.557769		LTR10B2	252.812	107.818	0.298972		MER4A	2413.96	3309.62	0.578243	5667.2		MER61-int	5767.16	7975.64	0.580351	13756		MER4A	2824.96	3661.46	0.564481	6529.46		MER41-int	3324.26	4178.15	0.556908	7483.74		L1PA16	45030.8	59308.4	0.568419	104455		FLAM_A	13854.3	18499.3	0.571785	32361.2		MER61-int	10891.7	15694.6	0.590328
HERV1_LTRd	41	50.6562	0.552676		MSTB2-int	388.386	165.621	0.29895		LTR25-int	2223.78	3048.58	0.578219	5268.78		L1PA15	35690.9	46942.1	0.56808	82735.7		LTR10B1	305.86	393.47	0.562639	713.26		LTR22C0	184.92	232.222	0.556698	419.4		LTR18C	129.7	170.713	0.568262	308.94		L1PB3	18597.4	24773.4	0.5712	43443.9		LTR27	1040.38	1459.07	0.583757
MER75	643.08	793.439	0.552335		LTR25-int	1620.39	676.818	0.294627		LTR9D	2174.94	2968.26	0.577124	5132.84		LTR1	1041.8	1370	0.568041	2375.06		HUERS-P1-int	1476.88	1897.65	0.562345	3353.1		L1PB3	8375.58	10465.7	0.555467	18967.6		FLAM_A	8402.12	11045.4	0.56796	19398.5		LTR70	760.3	1012.32	0.571087	1767.28		L1PA16	96765	134322	0.581261
L1PA16	46648.6	57067.7	0.550229		MER30	3543.41	1476.43	0.294119		L1PB3	15676	20796.1	0.570193	36526.4		LTR10B	191.52	248.938	0.56518	440.96		L1PB3	9571.46	12118.2	0.558709	21673		HUERS-P1-int	1391.52	1735.71	0.555031	3154.6		LTR9D	1704.46	2228.35	0.566605	3949.1		LTR25	713.04	929.716	0.565949	1648.3		L1PB3	20827.7	28878.6	0.580985
HERV1_I-int	559.54	677.858	0.547809		MLT1H1-int	769.168	312.235	0.288731		HERV1_LTRb	29.02	38.4797	0.570072	66.32		LTR9D	2240.24	2902.18	0.564361	5150.06		LTR1B	1219.14	1527.02	0.556056	2753.92		LTR1F1	853.88	1060	0.55385	1920.82		LTR1F1	673.12	852.989	0.558931	1542.68		LTR1C3	176.88	230.084	0.565366	422		LTR1A2	4640.24	6380.75	0.578963
L1PB3	10981.1	13063.2	0.543296		LTR18C	226.525	91.0928	0.2868		FLAM_A	11829.8	15489	0.566971	27453.6		L1MA3	31455.1	40616.7	0.563559	72111.9		LTR25-int	1392.2	1736.91	0.555081	3149		LTR70	471.06	580.607	0.552083	1043.2		LTR1B	1103.1	1385.73	0.556781	2508.08		L1P	86.1	111.93	0.565218	191.46		LTR1F1	1407.1	1922.77	0.57743
MER4D1	3412.9	4012.79	0.540393		LTR10B	241.208	96.9765	0.286756		LTR25	636.48	823.108	0.563932	1463.02		LTR46-int	1179.8	1519.69	0.562955	2699.22		MER61E	1103.34	1352.08	0.550651	2468.38		MER50B	2789.52	3432.38	0.551661	6187		LTR1	778.12	977.281	0.556728	1734.48		L1PA16	78144	101150	0.564158	179383		LTR9D	3555.38	4710.35	0.569865
LTR1	1025.96	1194.29	0.537908		MER41-int	5076.58	2016.97	0.284338		HERV1_I-int	677.42	848.838	0.556156	1524.06		L1PA16	47838.6	60441.8	0.558197	107986		MER50B	3089.06	3785.01	0.550622	6857.98		MER4A	2689.24	3228.29	0.545547	5972.88		LTR21B	164.04	205.244	0.555789	375.5		MER4D1	5425.96	6903.98	0.559936	12359.3		MER4D1	5203.02	6726	0.563835
LTR25	478.38	555.509	0.5373		Charlie3	1950.72	773.301	0.283882		L1PA16	66618.6	82674.5	0.553773	149611		LTR1B	1637.92	2051.7	0.556074	3675.74		LTR18C	133.18	160.318	0.546232	292.82		MER50	9290.68	11149.9	0.545478	20476.4		L1P4b	881.36	1097.69	0.554655	1984.36		LTR18C	175.66	217.608	0.553333	403.76		Tigger1	102338	130446	0.560373
LTR18C	194.54	222.057	0.533026		L1P4	6089.38	2341.98	0.27777		HERVK13-int	665.62	813.722	0.550057	1476.14		LTR1F1	1010.72	1256.21	0.554146	2252.86		MER50	10528.5	12524.1	0.543285	23057.6		LTR9A1	1373.5	1643.35	0.544724	3023.98		LTR9A1	1119.54	1363.85	0.549188	2477.16		LTR25-int	2785.7	3411.55	0.550494	6219.62		HERV1_I-int	869.38	1100.52	0.558668
LTR70	428.42	488.462	0.532742		LTR46-int	505.04	193.811	0.277328		MER4D1	4618.82	5585.52	0.547367	10215.2		HERVI-int	894.68	1104.08	0.552382	2032.7		LTR1F1	900.36	1069.65	0.542967	1964.14		MER61E	937.84	1116.4	0.543461	2052.74		HERVK13-int	431.64	524.876	0.548737	953.94		HERV1_I-int	700.56	844.394	0.54655	1540.68		MER39B	4490.12	5566.08	0.553497
LTR1B	1556.2	1747.86	0.529003		HERV3-int	2178.26	835.473	0.277222		LTR1F1	950.78	1147.06	0.546781	2143.5		MER50	8452.96	10430.5	0.552362	18898.4		L1P5	456.34	538.882	0.541469	997.02		LTR1B	1301.4	1532.37	0.540753	2858.16		LTR27	344.16	416.485	0.547542	775.66		LTR46	614.88	741.026	0.546517	1355.5		LTR10B	1004.56	1245.09	0.553459
LTR1F1	988.8	1105.91	0.527953		MER51A	2612.89	999.484	0.276683		LTR9A1	1487.08	1785.85	0.545643	3279.26		L1PB3	10688.7	13160.5	0.551822	23887.8		HERV1_I-int	912.08	1069.86	0.539806	1979.56		HERV-Fc1_LTR3	5.02	5.8539	0.538344	10.7		MER50	6002.46	7137.99	0.543207	13137.7		LTR1B	1721.96	2056.03	0.544213	3763.04		LTR1B	2573.38	3153.14	0.550621
MER61E	802.16	885.681	0.524742		LTR1A2	4606.5	1731.7	0.273216		MER50	8375.58	9950.82	0.542977	18337		LTR10B2	203.24	248.299	0.549895	438.6		LTR9A1	1563.9	1827.03	0.5388	3400.62		LTR25-int	1274.46	1473.53	0.536222	2732.24		LTR25	949.08	1117.51	0.54075	2050.12		LTR1F1	1055.7	1241.44	0.540429	2299.24		MER50	12010.7	14666.7	0.549778
HERVP71A-int	1479.1	1623.87	0.523328		FLAM_C	19029.1	7058.51	0.27057		LTR18C	152.08	180.149	0.542243	336.24		Tigger1	49662.8	60606	0.54962	110270		MER4D1	4438.54	5043.89	0.53192	9495.6		Tigger1	46251.5	52574.5	0.531991	98840.5		Tigger1	45805.3	53582.9	0.539127	99331.5		MER50	9271.56	10814.8	0.538414	20077.4		HERVK13-int	633.48	773.422	0.549734
LTR9A1	1312.42	1429.2	0.521297		MER4A	2010.78	740.916	0.269258		MER50B	2410.22	2781.79	0.535783	5158.96		LTR18C	169.4	205.716	0.548406	374.7		Tigger1	52054.2	59000	0.531272	111056		LTR1F	515.78	578.719	0.528752	1085.46		MER4D1	3701.5	4315.36	0.538286	8013.42		LTR9A1	1860.08	2167.53	0.538167	4039.6		LTR1C3	213.94	257.456	0.546156
Tigger1	47010.6	51090.9	0.520797		L1MA1	15433.2	5639.62	0.267626		MER61E	1258.58	1445.3	0.534528	2693.84		HERVKC4-int	240.58	291.491	0.547842	540.16		MADE1	3266.48	3679.89	0.529757	6962.84		HERVKC4-int	341.1	368.979	0.519631	704.56		HERVP71A-int	1275.3	1448.24	0.531749	2724.76		LTR10B1	476.18	543.923	0.533204	1012.04		LTR18C	430.9	515.288	0.544594
MER50	7624.2	8251.34	0.519752		AluJo	128246	46382.4	0.265606		LTR27	402.52	460.087	0.533368	864.62		MER61F	414.72	502.172	0.547689	917.72		HERVP71A-int	1696.34	1911.01	0.529754	3600.86		MER4D1	4336	4668.02	0.518437	9008.28		MADE1	2211.48	2497.85	0.530405	4712.76		MADE1	4177.8	4729.26	0.530956	8896.46		LTR1	1364.26	1627.12	0.543936
HERVI-int	945.3	1012.16	0.517079		MER61F	397.337	142.731	0.264284		LTR1B	1767.1	1990.6	0.529739	3732.9		HERV-Fc2_LTR	10.04	11.98	0.544051	22.02		LTR70	546.64	604.624	0.525183	1151.64		HERVP71A-int	1608.08	1730.95	0.5184	3341.9		MER50B	1784.26	1972.65	0.525072	3752.08		HERVI-int	1188.74	1340.99	0.530093	2515.8		LTR70	1872.88	2193.5	0.539423
LTR27	382.28	408.664	0.516679		MER70-int	1065.3	379.983	0.262913		Tigger1	65275.2	71793.7	0.523778	137084		HERV1_LTRb	41.98	49.9287	0.543242	90.98		LTR1A1	1824.84	2004.28	0.523431	3816.76		LTR1A1	1789.38	1921.9	0.517854	3706.06		LTR70	651.6	716.779	0.523816	1371.2		LTR27	470.7	529.306	0.529303	1030.42		LTR9A1	2479.02	2879.52	0.537371
LTR1C3	181.2	190.931	0.513074		PRIMA4-int	1187.05	408.286	0.255925		LTR10B1	504.98	552.816	0.522611	1044.12		MADE1	1958.9	2313.18	0.541464	4267.94		MER61D	802.18	858.383	0.516923	1647.26		MADE1	2891.74	3093.69	0.51687	5985.1		MSTB	14770.8	15674.2	0.514837	30376.2		Tigger1	77529.1	86645.3	0.527764	164142		MER50B	3149.52	3578.6	0.531887
FAM	5000.98	5201.3	0.509817		LTR19C	436.891	150.125	0.255742		MADE1	3736	4079.17	0.521955	7811.58		LTR9A1	1562.42	1819.36	0.537989	3394.72		HERV1_LTRe	77.68	82.7311	0.515744	157.7		MSTB	17635.3	18067.7	0.506056	35771.1		MER61E	864.62	912.27	0.513408	1777.84		MER50B	2669.8	2979.94	0.527447	5666.46		MADE1	2833.42	3217.73	0.531755
MADE1	2141.66	2219.74	0.508951		AluJr	142933	48778.5	0.254437		LTR46	522.32	564.716	0.519501	1087.66		MER50B	2663.8	3061.57	0.534737	5712.34		HERVI-int	1178.2	1247.21	0.514227	2423.66		PRIMA41-int	2234.04	2283.02	0.505421	4525.02		HERV1_LTRb	38.26	40.3661	0.513393	75.26		MER61F	745.24	805.937	0.519565	1542.06		HSMAR2	10607.4	11968.8	0.530151
HSMAR2	5341.92	5381.2	0.501832		MER61E	937.475	316.468	0.252378		LTR1B0	473.98	508.322	0.517481	1011.6		LTR27	461.52	516.697	0.528203	993.8		LTR1F	547.6	579.614	0.514201	1134.74		HERVI-int	1175.88	1200.73	0.505229	2384.4		LTR1F	467.28	491.101	0.512428	969.94		PRIMA41-int	3134.86	3383.41	0.519065	6532.7		LOR1b	6335.9	7132.34	0.529567
MER57E3	309.78	310.505	0.500585		MER54A	2450.69	802.196	0.24661		HERVI-int	1015.06	1079.97	0.515492	2114.06		HSMAR2	6418.16	7124.68	0.526085	13536.5		MSTB	19139.1	20206.1	0.513559	39343.4		LTR27	381.68	378.665	0.498017	747.16		LTR1C3	119.4	125.479	0.512412	245.68		MER61D	906.72	956.459	0.513348	1853.28		MER57E3	775.12	867.596	0.528147
PRIMA41-int	2162.08	2162.02	0.499993		LTR1B	1641.41	533.852	0.24542		HERVP71A-int	1789.28	1899.86	0.514987	3680.68		HERVP71A-int	1488.36	1645.76	0.525111	3137.44		HERVK13-int	757.26	789.784	0.510512	1548.42		LTR18B	1125.38	1115.8	0.497862	2243.08		FAM	3415.4	3576.83	0.511543	7025.58		MER61E	1043.04	1094.63	0.512067	2138.6		LTR1B0	641.26	707.252	0.524468
LTR25-int	1837.58	1828.27	0.49873		L1MA2	28708.1	9208.78	0.242868		PRIMA41-int	2570.98	2713.73	0.513506	5265.64		MER61E	927.3	1017.91	0.523289	1949.78		LTR46	700.14	707.908	0.502758	1405.1		HERVK13-int	657.84	652.121	0.497817	1313		MER61F	491.36	507.642	0.508149	1003.7		FAM	5974.14	6237.43	0.51078	12216.6		MER61F	1015.44	1110.78	0.522421
LTR46	618.86	614.059	0.498053		MLT1E3-int	171.436	54.7591	0.242088		LTR1F	631.22	662.714	0.51217	1274.64		FAM	3637.74	3844.02	0.513785	7481.4		LTR9C	481.62	477.97	0.498098	965.18		MER61D	802.5	792.819	0.496966	1613.92		LTR19C	376.78	387.89	0.507265	770.82		HERVP71A-int	2088.34	2156.8	0.508064	4254.72		MER66A	1443.84	1570.19	0.52096
HERV1_LTRe	52.32	51.8319	0.497657		MER65D	830.495	264.595	0.24162		LTR1A1	1801.62	1888.97	0.511835	3701.2		MER39B	3691.04	3899.68	0.513743	7563.78		HERV1_LTRb	66.04	64.7687	0.495141	128.66		FAM	5021.9	4936.68	0.495721	9924.04		HERVKC4-int	516.02	526.339	0.50495	1022.74		L1P4b	1352.1	1389.23	0.506772	2742.54		MER61D	1767.08	1920.25	0.520769
MER50B	2166.1	2137.51	0.496679		FRAM	8690.93	2758.2	0.240909		MSTB	20426.4	21181.1	0.509069	41589.1		MSTB	20249.1	21257.4	0.512146	41567.2		LOR1b	4046.82	3965.25	0.494909	7993.14		LTR1C3	163.08	159.704	0.494771	326.5		PRIMA41-int	1911.06	1937.81	0.503474	3844.76		MSTB	23912.9	24424.2	0.505289	48337.2		LTR10B2	1368.46	1485.73	0.520543
LTR1F	668	652.482	0.494124		MER83B	290.495	91.8686	0.240265		FAM	5124.72	5227.67	0.504972	10404.8		MER57E3	230.74	241.367	0.511255	471.66		FAM	5774.1	5648.58	0.494506	11399.4		LOR1b	3734.18	3655.86	0.494701	7349.08		LTR1A1	1398.02	1395.42	0.499535	2765.24		MER66B	4085.58	4115.31	0.501813	8230.62		HERVP71A-int	2250.5	2435.42	0.519732
MSTB	19822.3	19127.1	0.491076		MER75	680.455	214.868	0.23999		LTR18B	1327.86	1336.19	0.501564	2654.38		PRIMA41-int	2659.36	2763.22	0.509576	5440.34		LTR19C	651.56	619.494	0.487386	1293.74		LTR9C	481.2	465.418	0.491664	947.98		HERVFH19-int	608.3	606.983	0.499458	1205.4		LTR1A1	2031.78	2029.41	0.499708	4044.04		LTR9C	716.8	773.56	0.519042
MER61D	693.02	657.768	0.486951		LTR53-int	1097.51	346.165	0.23978		MER61A	2135.08	2035.52	0.488064	4171.52		MER61C	879.26	908.566	0.508196	1809.7		MER57E3	888.78	839.102	0.485625	1729.8		MER57E3	3036.24	2927.07	0.490847	5960.32		LTR25-int	2360.04	2353.09	0.499263	4718.06		HERV1_LTRb	52.26	51.7509	0.497553	105.38		MER51D	265.58	286.301	0.518773
LTR10B2	255.62	239.665	0.483893		UCON73	15.7723	4.97461	0.239776		MER61D	1050.38	994.9	0.486437	2051.32		LTR18B	1372.52	1405.23	0.505888	2771.48		MER61A	2586.38	2426.79	0.484083	5010.4		HERV1_LTRe	81.84	78.5174	0.48964	153.08		L1PA17	14503.3	14417.3	0.498514	29001.5		MER61C	1043.38	1008.96	0.491613	2060.36		HERVFH19-int	1314.14	1401.5	0.516085
MER66B	3467.6	3251.01	0.483882		MER4B	3956.01	1247.24	0.239704		L1PA17	21119.9	19946.3	0.485712	41137.4		HERVFH19-int	1002.26	1025.8	0.505803	2019.82		HERV3-int	3403.06	3180.77	0.483118	6591.72		LTR10B1	422.36	403.265	0.488436	819.6		LTR9C	392.34	389.366	0.498098	782.6		LTR18B	1542.62	1486.82	0.49079	3015.32		MSTB	30935.1	32966.3	0.515894
MER61C	820.24	752.623	0.478505		MSTA	40862.4	12715.7	0.237331		LTR43	1431.86	1347.49	0.484821	2776.82		LTR1B0	550.16	556.425	0.502831	1107.4		MER61F	881.04	820.251	0.482134	1703.56		HSMAR2	5212.76	4885.31	0.483787	10105.6		HSMAR2	5608.32	5434.75	0.492141	11050.6		HSMAR2	10474	10066.9	0.490091	20550.2		MER61E	2476.44	2633.96	0.515412
LTR1A1	1838.68	1682.56	0.477831		LTR9D	1984.22	615.222	0.236675		LTR1C3	169.34	158.859	0.484033	333.22		LTR1F	721.94	726.733	0.501654	1465.32		MER61C	1314.74	1215.06	0.4803	2562.68		HERV3-int	3918.92	3628.22	0.480741	7523.24		Ricksha	558.34	540.707	0.491978	1092.48		LTR1F	757.46	727.188	0.489805	1476.76		FAM	4600.2	4816.51	0.511485
MER61F	443.36	403.492	0.476461		HSMAR2	5066.38	1561.43	0.235587		LOR1b	3321.24	3112.87	0.483807	6467.68		MER83	1180.9	1187.01	0.501291	2372.1		LTR1B1	800.46	738.115	0.47974	1542.32		LTR26E	872.78	802.387	0.478989	1674.08		LTR1B0	366.72	353.814	0.491044	724.46		LTR9C	571.4	547.685	0.489404	1123.32		PRIMA41-int	3287.02	3416.77	0.509678
LTR18B	1542.26	1359.95	0.468591		LTR9	2711.36	833.963	0.235229		L1P4b	1419.34	1330.17	0.483784	2776.68		LOR1b	2531.98	2532.71	0.500072	5063.82		LTR18B	1332.76	1214.65	0.476818	2549.48		LTR1B0	410.4	376.712	0.4786	807.38		MER61C	789.98	757.08	0.489367	1592.64		MER61A	2346.42	2241.58	0.488574	4577.14		LTR1F	1163.94	1204.04	0.508467
LOR1b	2424.4	2110.53	0.465395		LTR56	1754.23	532.386	0.232827		MER61F	856.34	794.421	0.481245	1658.88		MER66B	3546.2	3533.66	0.499115	7051.2		PRIMA41-int	2517.24	2284.04	0.475715	4810.06		HERVFH21-int	2147.88	1946.65	0.475427	4089.94		MER61A	1789.34	1710.71	0.488768	3510.14		L1PA17	25120	23959.3	0.488175	49050.2		LOR1a	7442.74	7698.21	0.508437
MER61A	1820.72	1580.32	0.464658		MER73	790.584	238.451	0.231723		LTR9C	464.04	428.205	0.479919	885.12		MER61D	838.44	829.377	0.497283	1655.64		LTR10B2	217.38	196.813	0.475172	400.52		LTR19C	723.3	650.193	0.473386	1369.3		MER66B	2714.66	2585.9	0.487854	5297.76		HERVFH19-int	905.6	859.926	0.487065	1769.58		L1PA17	29884.3	30784.7	0.507421
LTR10B	249	215.334	0.463748		LTR75	925.693	276.031	0.229696		HERV1_LTRe	85.96	79.2954	0.479835	164.84		LOR1a	2252.12	2180.23	0.491891	4430.38		MER66A	1172.46	1057.65	0.47426	2223.54		LTR23-int	228.2	203.22	0.471049	426.86		HERVI-int	1229.36	1163.05	0.486142	2427		L1M1	71266.2	67208.5	0.485349	138079		MER66B	5245.74	5342.78	0.504582
HERVIP10B3-int	2225.2	1918.32	0.462968		MER41D	909.406	265.719	0.22612		LTR19C	506.08	463.71	0.478155	963.22		LTR25	763.44	738.443	0.491678	1497.48		LTR27	390.36	351.902	0.474094	747.52		MER61A	2620.64	2326.09	0.470228	4939.7		L1M1	41063.2	38594.1	0.484501	79479.1		LTR43-int	1000.36	940.971	0.484704	1941.4		LTR46	714.42	725.149	0.503726
MER51D	305.44	261.784	0.461518		MER83A-int	489.653	137.912	0.219758		L1M1	64032.6	58544.1	0.477612	122544		MER51D	303	293.061	0.491663	595.72		HERVFH21-int	2255.94	2003.72	0.470394	4270.14		MER61C	1223.92	1084.63	0.469831	2302.82		MER4C	1364.38	1279.05	0.48386	2647.32		LTR19C	619.2	578.519	0.483017	1193.46		LTR1B1	1035.56	1046.6	0.502651
L1PA17	15796.9	13516.6	0.461104		MER61D	636.891	179.356	0.219733		HSMAR2	9009.02	8231.9	0.477463	17243.4		LTR1C3	191.92	182.093	0.486862	371.02		MER83	2150.86	1885.1	0.467076	4033.5		L1P4b	1413.04	1231.37	0.46565	2627.08		HERV1_LTRd	47.64	44.5906	0.483468	92.28		LTR43	1719.7	1567.72	0.476885	3286.86		LTR18B	1979.5	1950.19	0.49627
LTR1B0	545.36	464.425	0.459925		MER4D1	3815.1	1064.78	0.218198		LTR1B1	862.52	787.414	0.47724	1607.62		MER61A	2249.78	2123.07	0.485512	4372.92		LTR18A	327.58	287.062	0.46704	615.38		LTR1B1	793.18	690.973	0.465567	1487		LTR18A	444.66	405	0.476661	855.76		LTR1B0	520.94	471.643	0.475168	998.68		LTR18A	1670.18	1605.07	0.49006
HERVFH21-int	1162.02	987.484	0.459401		MLT1E1-int	88.6931	24.3225	0.215213		HERVFH19-int	786.42	711.77	0.475087	1494.88		LTR43	1113.82	1048.47	0.484889	2159.64		HSMAR2	5912.88	5111.15	0.463637	11022.3		MER61B	1130	980.733	0.464641	2109.16		LTR43	1095.22	997.174	0.476571	2097.22		LOR1a	2770.98	2504.81	0.474774	5258.08		MER61A	3444.28	3284.35	0.488116
HERVFH19-int	684.66	574.122	0.456093		LTR27	408.228	111.057	0.213865		MER61C	1266.62	1134.16	0.472414	2394.22		LTR1A1	2055.36	1920.62	0.483055	3984.58		HUERS-P2-int	1131.44	976.687	0.463296	2098.6		LTR43-int	1198	1020.59	0.460018	2217.48		LOR1b	2635.3	2394.97	0.476112	5059.02		MER83	1586.46	1418.24	0.472008	3007.06		L1M1	88465.7	83454	0.485424
Tigger3b	18540.8	15373.9	0.453311		MER61C	814.95	221.412	0.213644		MER66B	3666.84	3258.22	0.470497	6913.68		LTR18A	521.24	479.306	0.479045	1005.5		MER61B	1139.46	980.647	0.462546	2110.6		HUERS-P2-int	1076.36	915.026	0.459492	1991.72		LTR8A	4572.62	4041.66	0.469181	8614.62		LOR1b	3589.92	3207.43	0.471865	6817.02		LTR1A1	2668.48	2482.94	0.481991
LOR1a	2098.72	1735.02	0.452565		LTR1	1259.76	337.934	0.211513		HERVFH21-int	1230.46	1084.98	0.468585	2322.28		HERVFH21-int	1317.1	1210.06	0.478822	2534.78		MER66B	4337.06	3713.14	0.461248	8050.74		LTR27C	515.96	435.712	0.457838	932.54		MER4D	3410.74	2949.3	0.463724	6339.14		HERVIP10B3-int	2653.5	2298.69	0.464176	4958.9		LTR60B	1241.36	1141.15	0.47897
LTR19C	441.38	363.32	0.451497		MER50B	2151.3	573.452	0.210461		LTR8A	5249.48	4567.8	0.465282	9861.16		HERV1_I-int	729.7	663.763	0.476341	1395.58		L1P	67.34	57.3118	0.459775	129.38		L1PA17	13762.2	11524.9	0.455761	25365.8		LOR1a	2501.52	2159.94	0.463361	4635.16		LTR18A	528.88	455.739	0.462858	986.32		HERV1_LTRd	80.06	71.9555	0.473343
MER83	1230.98	1011.01	0.450943		LTR49	2419.53	644.396	0.210317		MER4C	1892.32	1639.06	0.464141	3550.92		LTR9C	450.46	406.865	0.474575	844.74		LTR1B0	429.56	364.074	0.458743	788.9		MER83	2015.8	1686.77	0.455567	3703.06		LTR10B1	1057.24	912.208	0.463179	1969.26		LTR8A	6241.1	5314.91	0.459926	11524.3		HERVI-int	2984.66	2633.02	0.468702
L1M1	44430.5	35946.8	0.447226		LTR43	981.307	257.073	0.207588		MER83	1498.52	1270.31	0.458789	2768.36		L1PA17	15328.7	13793.8	0.473649	29223.3		L1M1	36325.3	30272.5	0.454557	66653		MER66B	3993.28	3341.02	0.455534	7332.74		MER83	1012.76	870.38	0.462196	1875.36		MER4C	2286.66	1902.15	0.454103	4207.62		MER83	1597.54	1387.58	0.464833
LTR18A	663.92	528.57	0.443249		LTR44	446.525	114.153	0.203598		HUERS-P2-int	1469.8	1232.71	0.456135	2691.94		LTR25-int	2471.2	2206.6	0.471718	4689.3		LTR27B	475.14	394.489	0.453629	879.3		L1M1	32987.9	27181.6	0.45175	60133.5		LTR18B	1042.04	895.491	0.462181	1921.8		MER57E3	2080.64	1720.27	0.452595	3794.12		HERVFH21-int	2299.78	1970.32	0.461423
MER4C	1306.46	1039.48	0.443097		MER89-int	1393.19	355.137	0.20313		LTR18A	469.56	392.896	0.455555	867.56		HERV3-int	2294.06	2039.27	0.470601	4331.54		LTR8A	5550.48	4532.61	0.449526	10112.5		LTR1F2	711.32	585.209	0.451366	1301.08		MER61D	863.34	732.037	0.458849	1570.22		LTR27C	899.02	741.262	0.451911	1636.28		MER61C	1875.64	1603.68	0.460918
LTR1B1	927.42	737.499	0.442964		LTR1F1	1098.1	279.815	0.203071		MER83B	300.52	249.033	0.453155	549.44		MER66A	1025.06	901.188	0.467846	1952.68		LTR1C3	225.4	183.651	0.448968	412.24		LTR43	2223.92	1819.81	0.450032	4052.56		LTR23-int	214.56	181.186	0.457833	396.8		LTR10B2	377.9	310.597	0.451123	690.98		FordPrefect	4366.68	3724.77	0.460334
MER51E	631.1	500.728	0.442407		MER41E	1080.07	274.727	0.202781		LTR10B2	371.66	305.888	0.451463	681.1		HUERS-P2-int	1584.28	1380.52	0.465638	2983.64		LTR1C	282.38	229.563	0.448416	504.8		MER66A	1146.82	933.5	0.448729	2076.64		LTR1B1	678.62	571.954	0.457353	1251.2		LTR1B1	1042.76	856.345	0.45092	1897.58		LTR8A	9026.76	7692.06	0.460084
HERVL18-int	3527.52	2737.78	0.436975		MER57B1	1916.6	485.897	0.202246		MER66A	992.78	810.076	0.449329	1803.56		MER41D	1054.6	910.23	0.463262	1984.12		LTR27C	551.34	448.185	0.448398	1034.54		LTR1C1	294.34	238.397	0.447495	524.14		HERVFH21-int	1114.88	939.448	0.457302	2068.8		HERVFH21-int	1362.26	1108.87	0.44873	2465.38		LTR1D1	3699.32	3148.17	0.459755
MER61B	1004.84	779.749	0.436935		L1PA15	37653.8	9526.78	0.201922		LTR10B	263.94	212.895	0.446475	480.06		MER41E	1277.9	1096.22	0.461738	2372.84		LTR77	1399.9	1117.77	0.44397	2519.82		LTR27B	453.78	366.33	0.446684	821.88		LTR1C	242.44	200.96	0.453226	453.44		LTR1D1	1922.18	1562.07	0.448323	3490.42		LTR1D	3949.46	3335.72	0.457878
LTR1F2	706.58	544.858	0.435386		L1PA16	53135.5	13440.2	0.201879		LTR1D1	1586.08	1265.26	0.443742	2866.14		Tigger3b	13643	11610.3	0.459754	25272.1		MER41E	1686.04	1338.64	0.442572	3025.62		MER61F	1047.1	844.236	0.44637	1895.96		LTR1D1	1368.82	1129.7	0.452149	2484.94		MER66A	1221.8	985.458	0.446463	2182.48		LTR28	2349.18	1957.28	0.454499
HERV3-int	2404.44	1852.46	0.435167		Ricksha	595.139	150.398	0.201731		MER61B	1264.2	1000.43	0.441764	2278.96		HERVIP10B3-int	2016.14	1697.28	0.457067	3685.94		LOR1a	4094.32	3247.4	0.442321	7355.06		MER4C	2081.28	1670.7	0.445285	3747		HUERS-P2-int	1268.36	1043.26	0.45131	2331.16		Tigger3b	30152.6	24200.8	0.445249	54362.5		MER52C	8055.46	6688.74	0.453652
LTR1D1	1758.76	1344.52	0.433257		LTR108a_Mam	127.178	32.0666	0.201367		HUERS-P3-int	3720.56	2936.58	0.441118	6687.06		LTR8A	4827.4	4060.48	0.456856	8869.74		L1PA17	16723.8	13190.8	0.440949	29832.8		HERVFH19-int	704.24	560.066	0.442983	1265.92		LTR60	95.44	78.3763	0.450915	169.2		L1MA5A	15176.1	12140.1	0.444427	27284.6		Ricksha	824.78	684.256	0.453439
MER66A	1057.16	804.403	0.432112		LTR39-int	216.782	54.4285	0.200687		Tigger2a	7974.24	6293.79	0.441111	14275.4		LTR1D1	1996.64	1674.98	0.456196	3642.9		LTR43	2092.66	1641.37	0.43957	3730.72		LTR8A	5066.84	4026.55	0.4428	9025.34		LTR27C	842.92	678.139	0.445834	1541.22		MER83B	430.18	343.786	0.444188	763.66		Tigger3b	17606.6	14588	0.45312
LTR8A	4615.88	3493.62	0.430806		MST-int	470.723	117.221	0.199374		LOR1a	3319.86	2615.3	0.440645	5897.66		LTR1B1	941.3	788.749	0.455911	1733.22		MER52A	13584.7	10617.6	0.438702	24253.2		Tigger3b	13448.5	10568.1	0.440033	24053.7		Tigger3b	13868.5	11148.5	0.445639	24981.7		LTR10B	336.26	267.243	0.442819	615.58		L1PB4	35995.2	29719.6	0.452252
Tigger3c	4204.26	3126.42	0.426484		MER65-int	2112.54	524.887	0.199014		Tigger3b	25602.9	20003.8	0.438616	45601.3		MER4C	1407.64	1155.76	0.450871	2569.94		MER51E	892.22	690.91	0.43642	1590.3		LTR18A	325.12	253.491	0.438103	580.32		LTR27B	566.88	454.028	0.444729	1013.18		Tigger4b	5973.54	4717.86	0.441276	10635.7		MER4C	1600.64	1313.85	0.4508
LTR9C	481.2	356.55	0.425605		LTR26E	349.277	86.6191	0.198715		LTR27C	774.02	589.942	0.432521	1360.44		LTR19C	687.5	560.953	0.449318	1256.76		Tigger3b	15438.4	11862.4	0.434508	27300.2		LTR28	598.68	464.236	0.436757	1059.52		MER83B	234.6	187.82	0.444629	420		HUERS-P2-int	1854.78	1458.96	0.440276	3302.94		LTR27C	3487.68	2860.83	0.45063
L1P4b	915.88	678.11	0.425417		MER39B	2768.21	685.658	0.198519		MER51E	703.1	534.657	0.431956	1235.62		L1M1	53449.3	43445.6	0.448379	97055		MER51D	565.42	432.384	0.433336	999.9		LOR1a	3983.08	3058.58	0.434355	7073.7		MER61B	910.88	725.431	0.443333	1615.9		Ricksha	1404.52	1089.5	0.436844	2501.2		LTR25-int	8488.16	6939.57	0.449812
MER4D0	957.44	705.579	0.424276		Zaphod2	677.218	167.562	0.19835		Tigger4b	4782.4	3595.28	0.42915	8385.44		LTR1F2	706.46	573.362	0.448001	1294.3		L1PB4	18431.2	14071.5	0.432933	32586.6		LTR1C	287.3	220.423	0.43414	517.2		LTR1C1	273.7	214.505	0.439375	476.66		HERV3-int	3548.02	2747.66	0.436435	6308.3		LTR1F2	1107.78	899.996	0.448255
HERV-Fc2_LTR	6.74	4.96	0.423932		MER4B-int	2982.82	734.129	0.197508		L1PB4	30865.5	23148.2	0.428561	54023.1		HERV1_LTRe	62.7	50.871	0.447922	114.8		LTR1F2	715.12	542.721	0.43147	1251.56		MER52A	12818.1	9745.92	0.431923	22596.8		MER57E3	7894.48	6162.85	0.438408	14055.1		MER51D	604.62	466.469	0.435509	1069.32		MER51E	1166.62	942.758	0.446936
HUERS-P2-int	1539.1	1128.55	0.423051		MER6C	127.317	31.2893	0.197277		MER52C	2990.3	2242.39	0.428535	5256.7		MER51C	703.02	569	0.44732	1282.72		LTR10B	225.28	170.83	0.43127	391.16		MER4D	4400.1	3300.14	0.428577	7724.62		LTR1F2	600.36	468.415	0.438273	1053.48		MER61B	1437.32	1103.7	0.434354	2556.36		L1P4b	1605.46	1294.57	0.446399
MER52C	2877.78	2104.53	0.4224		MER1B	14732.8	3617.61	0.197141		MER52A	13860.1	10337.7	0.427217	24176.6		LTR28	984.06	795.84	0.447126	1783.06		LTR1D1	1426.74	1081.71	0.431226	2493.14		MSTA1	2059.76	1539.05	0.427654	3610.34		L1PB4	19530.2	15064	0.435449	34509.4		Tigger3a	14618.6	11187.3	0.433517	25770.5		LTR1C	446.12	359.47	0.446219
HUERS-P3-int	3807.08	2776.19	0.421704		MER51E	605.356	148.492	0.196979		L1MA5A	14011.3	10428.1	0.426692	24479.9		MER61B	1340.8	1082.44	0.446691	2408.16		MLT1H1-int	1300	984.683	0.430993	2286.04		LTR1D1	1319.54	981.26	0.426486	2259.22		MER41D	996.92	768.923	0.435442	1752.74		L1PB4	35893.2	27422.9	0.433111	63121.5		Tigger4b	3319.58	2671.53	0.445915
LTR43-int	485.38	352.546	0.420736		L1MA3	36878.1	9038.94	0.196854		HERVIP10B3-int	2386.82	1767.68	0.425486	4150.08		MER57E2	111.68	89.5359	0.444974	202.48		LTR28	668.34	505.632	0.430702	1158.52		L1PB4	16168.3	11942.4	0.424833	28116		HERVL18-int	2662.84	2049.06	0.434869	4715.42		LTR1F2	872.94	659.686	0.430429	1538.32		MER41D	1323.06	1056.43	0.443973
L1MA5A	8827.2	6372.98	0.41927		MER49	4025.55	978.355	0.195518		HERVL18-int	2833.3	2091.16	0.424648	4921.54		HUERS-P3-int	4532.42	3585.9	0.441705	8118.3		HERVIP10B3-int	2448.36	1817.35	0.426037	4296.7		MER41E	1605.08	1185.16	0.424752	2794.06		MER52A	15221	11660	0.433765	26937.5		Tigger2a	9457.3	7130.38	0.42986	16589.2		LTR43	1442.02	1149.98	0.443666
Tigger4b	2915.78	2101.68	0.418874		HUERS-P3-int	3306	800.5	0.194935		Tigger3a	12386	9112.4	0.423865	21411.5		LTR27C	963.78	761.605	0.441412	1742.14		MER4D	4695.04	3455.98	0.423994	8130.8		L1P	67.36	49.7135	0.424635	112.98		LTR28	774.42	588.965	0.431987	1361.82		LTR46-int	797.88	600.915	0.429595	1402.72		MER52A	51204.1	40822.5	0.443595
Tigger3a	11727.9	8452.48	0.418847		UCON53	30.6436	7.40918	0.194708		MSTA1	1670.18	1223.81	0.42288	2913.26		MER4D0	1061.22	826.5	0.43783	1908.9		LTR1C1	336.02	247.202	0.423856	583.52		HUERS-P3-int	2703.68	1982.7	0.423078	4686.24		Tigger4b	2901.14	2199.15	0.431182	5102.06		HUERS-P3-int	5063.6	3803.38	0.428937	8898.36		LTR19C	752.22	591.789	0.440316
LTR1C	439	313.924	0.416939		FordPrefect	2471.49	595.5	0.194165		L1MA4	47553.5	34516.1	0.420571	82183		LTR56	2123.88	1642.05	0.436027	3774.32		MSTA1	2298.56	1682.12	0.42257	3945.52		MER6C	112.46	81.5592	0.420367	198.38		L1MA5A	8674.32	6551.87	0.430303	15186.1		MSTB-int	7213.2	5393.03	0.427807	12599.1		HUERS-P2-int	3257.16	2560.47	0.440123
L1PB4	20767.8	14847.5	0.416885		LTR77	426.01	102.271	0.193593		LTR28	874.24	630.415	0.418976	1512.4		MER52A	15594.2	12038.1	0.435652	27620.2		MSTB-int	4500.16	3286.94	0.422101	7745.36		MER49	7115.62	5127.37	0.418801	12248.7		MER66A	847.96	630.942	0.426629	1486.12		LTR1C1	412.46	308.141	0.427617	714.4		HERVL18-int	6906.96	5409.16	0.439193
LTR43	1136.36	807.428	0.415389		L1PB3	12356.2	2966.18	0.193584		LTR43-int	919.08	659.091	0.41763	1576.28		L1PB4	17858.1	13768.6	0.435347	31599.7		LTR43-int	1033.28	751.106	0.420933	1784.7		HERVL18-int	2318.54	1669.27	0.418593	3989.88		LTR1D	1607.86	1193.77	0.426098	2792.9		HERVL18-int	3185.26	2377.68	0.427415	5570.64		Tigger2a	6990.8	5471.57	0.439047
Tigger2a	6018.36	4248.3	0.413796		MER68-int	835.119	199.467	0.192799		Tigger3c	4557.14	3243.85	0.415825	7784.14		L1MA5A	6732.96	5186.71	0.435139	11944		MER49	7391.02	5356.83	0.420214	12751.9		MER52C	3389.18	2411.55	0.415732	5825.6		L1MA4	28581.3	21171.1	0.425528	49716		MER41D	1567.2	1165.71	0.426545	2735.34		MER61B	1567.52	1225.88	0.438849
MER51C	638.06	448.866	0.412968		MER57E2	90.099	21.3444	0.191527		Ricksha	1123.32	798.45	0.415476	1941.06		HERVL18-int	3468.38	2664.23	0.434436	6132.06		Tigger2a	6108.52	4395.89	0.41848	10478.4		Tigger2a	5305.14	3765.19	0.415111	9052.56		MSTB-int	5693.56	4206.96	0.424923	9824.68		L1MA4	53668.7	39841.6	0.426066	93471.2		Tigger1a_Art	351.82	274.068	0.437887
L1MA4	28889.4	20150.2	0.410897		AluJr4	34189	7897.21	0.187644		LTR1F2	861.3	611.428	0.415167	1490.78		MER52C	2769.18	2120.61	0.433681	4894.7		MER52C	3315.26	2347.73	0.414574	5642.76		MSTB-int	4345	3056.04	0.41292	7397.58		HERVIP10B3-int	2679.7	1969.78	0.423656	4647.06		MER52C	2973.96	2202.39	0.425471	5218.94		MER84	857.14	664.853	0.436831
MER83B	322.86	224.603	0.410262		MER92-int	1548.54	350.902	0.184739		MER4D	4875.94	3458.31	0.414951	8386.36		Tigger2a	4971.76	3791.32	0.432647	8754.6		HUERS-P3-int	3155.18	2228.49	0.413935	5370.38		MLT1H1-int	1236.32	866.258	0.411998	2092.72		MER52C	2991.08	2195.54	0.423308	5176.8		LTR28	991.52	730.327	0.424153	1725.14		MSTB-int	17854.3	13774.6	0.435507
MER52A	15631	10787.5	0.408332		MER4C	1330.14	300.157	0.184112		MER57E3	1549.2	1097.99	0.414776	2647.7		Tigger3a	8449.78	6415.03	0.431558	14850.1		MER4C	2444.02	1725.43	0.413827	4161.28		HERV1_LTRb	86.16	59.9298	0.410226	143.44		Tigger3a	8144.3	5947.15	0.42204	14080.6		MER52A	14381.8	10514.7	0.422335	24830.9		HERVIP10B3-int	7770.42	5987.46	0.435202
MER41E	1138.7	785.063	0.408087		LTR18B	1794.7	403.835	0.183683		MER41D	1211.1	852.579	0.413135	2066.3		LTR1D	2246.72	1699.01	0.430594	3956.8		L1MA4	26966.5	18929.7	0.412445	46014.9		L1MA4	22638.3	15552.3	0.407228	38108.8		Tigger2a	5019.14	3658.73	0.421616	8627.46		Tigger3c	5360.58	3912.47	0.421918	9298.98		LTR27B	2247.5	1708.15	0.431826
LTR1E	1806.62	1240.89	0.407182		MSTA1	1099.85	246.973	0.183375		LTR27B	630.6	443.042	0.412654	1069		LTR1C	385.04	291.021	0.430465	672.08		HERVL18-int	2267.04	1587.35	0.41183	3854.36		MER51E	951	648.697	0.405512	1602.66		MER39B	3403.08	2468.48	0.420413	5852.68		LTR27B	694.98	505.462	0.421063	1191.3		MER4D0	1578.52	1189.59	0.429748
MER39B	3273.48	2241.64	0.406454		MER87	486.495	108.766	0.18272		LTR1C	337.18	235.558	0.411284	573.6		L1MA4	23569	17739.6	0.429441	41307.1		Tigger4b	4360.52	3051.93	0.41173	7398.32		MER51C	1736.36	1173.95	0.403376	2917.26		HUERS-P3-int	3829.9	2741.49	0.417186	6538.38		LTR1C	359.12	259.646	0.419619	603.24		Tigger3a	9733.26	7287.83	0.428165
LTR27C	906.8	620.428	0.406245		HERV4_I-int	1334.15	297.872	0.182517		LTR1E	1755.42	1225.69	0.411151	2948.14		Tigger3c	3145.8	2342.48	0.426815	5494.8		L1MA5A	9179.68	6326.74	0.408008	15565.1		LTR1E	1485.66	1000.18	0.40235	2463.86		LTR43-int	744.84	525.738	0.413778	1263.96		MER51E	777.3	559.886	0.418704	1339.42		MER51C	972.68	717.02	0.424348
MSTB-int	5309.12	3611.89	0.404875		MER34C_	969.03	213.682	0.180671		MER4D0	1454.14	1015.08	0.411092	2449.14		LTR1C1	369.06	272.257	0.424528	641.7		LTR23-int	255.34	175.389	0.407191	428.02		Tigger4b	3544.88	2375.88	0.40128	5907.84		LTR46-int	601.42	423.726	0.413333	1028.08		MER4D	5688.2	4090.81	0.418326	9750.44		MER47C	576.4	422.935	0.423217
LTR1C1	423.18	285.797	0.403112		HERVL18-int	3659.5	805.869	0.180471		MER84	967.44	674.534	0.410807	1640.28		MER51E	640.24	469.653	0.423152	1107.58		HERVFH19-int	793.86	539.102	0.404439	1329.6		HERVIP10B3-int	2487.06	1661.07	0.400438	4126.24		MER47A	3602.8	2537.26	0.413231	6138.6		LTR1D	2337.78	1650.77	0.413878	3973.48		LTR1E	3349.98	2442.41	0.421659
LTR28	980.56	652.717	0.399636		L1P4a	2912.14	638.095	0.179733		LTR77	753.56	523.634	0.409988	1275.86		Ricksha	653.7	478.175	0.422463	1138.36		MER51C	1467.26	993.861	0.403824	2468.66		Tigger1a_Art	336.76	224.669	0.400173	553.82		LTR1E	1426.18	985.676	0.408679	2419.62		MER84	1092.14	770.898	0.413785	1864.12		LTR25	1644.36	1190.11	0.41987
Tigger3	3016.32	1973.64	0.395523		LTR60	78.5545	17.1485	0.179185		HERV3-int	3507.78	2426.01	0.408846	5924.22		MSTB-int	7305.42	5266.63	0.418916	12586.8		MER84	838.06	561.218	0.401077	1396.64		Ricksha	624.1	413.227	0.398358	1033.86		LTR77	510.06	351.509	0.407987	858.6		MER47A	6936.54	4876.42	0.412802	11733.1		MST-int	1571.08	1130.01	0.418353
LTR23-int	209.08	134.874	0.392129		MER66A	987.752	215.139	0.178852		MSTB-int	6393.5	4386.1	0.406889	10787.7		MER84	763.94	550.307	0.418724	1314.04		L1P4a	3277.76	2183.7	0.399838	5445.4		LTR77	1385.24	916.382	0.398146	2291.96		HERV1_LTRe	78.14	53.8022	0.407771	131.96		MER4D0	1643.16	1155.11	0.412793	2770.7		MER6C	154.68	111.142	0.418107
Tigger4a	3373.48	2171.82	0.391651		Charlie6	861.238	187.517	0.178799		LTR46-int	639.6	435.415	0.405031	1070.94		LTR1E	1982.48	1427.65	0.41865	3418.08		L1P4b	1479.24	976.81	0.397716	2440.42		L1MA5A	7553.16	4995.22	0.398077	12472.7		Tigger3c	3046.76	2090.52	0.406931	5155.18		MER39B	5581.02	3864.15	0.409114	9466.2		MER4D	5747.82	4114.51	0.417194
MER41D	1037.38	665.283	0.390731		UCON93	16.4455	3.57921	0.178739		MER47A	5912.52	4006.52	0.403922	9939.22		MER83B	345.3	245.999	0.416032	572.84		Tigger1a_Art	395.12	260.437	0.397276	640		L1M2c	1911.24	1240.98	0.393684	3146.66		MER4D0	1047.66	717.449	0.406461	1758.04		MER51C	1112.06	769.476	0.408962	1901.98		Tigger4a	4599.66	3289.51	0.416965
MER4D	3553.24	2272.67	0.390097		LTR9A1	1335.22	288.083	0.177467		MER4B-int	6003.18	4062.5	0.403599	10043		MLT2B3	10991.5	7760.22	0.413841	18739.9		Ricksha	776.22	511.273	0.397107	1288.24		LTR1D	1658.22	1069.97	0.392191	2724.44		MER51E	595.7	406.493	0.405604	1001.06		MER4B-int	6871.74	4725.06	0.407445	11584.2		L1MA4	59493.3	42120.9	0.414518
MER52-int	3282.68	2081.91	0.388083		HUERS-P2-int	1375.98	296.647	0.177354		MER39B	4888.54	3279.53	0.401506	8144.4		Tigger4b	2214.88	1561.97	0.413564	3767.04		MER6C	155.18	101.876	0.396319	265.16		MLT2B3	7731.96	4838.41	0.384906	12582.3		MER41E	964.14	656.193	0.404974	1620.14		LTR1E	2053.94	1390.6	0.403712	3456.86		L1PBb	3865.44	2735.15	0.41438
MSTB1	12056.2	7630.38	0.387592		MER4CL34	2064.88	444.953	0.177284		LTR1D	2018.26	1352.1	0.401173	3369.94		LTR28B	1931.18	1324.63	0.406852	3269		L1MA6	15229.6	9932.15	0.394732	25159.4		LTR28B	1245.94	775.296	0.383575	2034.74		MLT2B3	7527.56	5111.86	0.404438	12594.6		HERV1_LTRe	99.08	66.7985	0.402695	163.56		LTR28B	3651	2579.67	0.414028
MER47A	4350.38	2738.68	0.386325		ORSL-2a	331.376	70.6084	0.17565		LTR1C1	319.06	213.538	0.400936	516.58		MSTB1	12825.8	8675.85	0.403498	21490.6		MER83B	432.68	282.155	0.394713	706.4		LTR46-int	479.48	297.056	0.38254	777.04		Tigger1a_Art	245.82	163.919	0.400058	417.1		Tigger4a	7203.54	4807.72	0.400268	12023.4		MSTB1	17735.3	12374.1	0.410972
LTR1D	2170.42	1365.43	0.386168		L1PA17	15325.6	3243.52	0.174673		LTR23-int	371.6	247.461	0.399736	637.16		LTR49	3970.74	2683.79	0.403303	6683.6		LTR1E	1597.94	1034.91	0.393077	2635.84		MER47A	4586.22	2802.79	0.379319	7404.42		MST-int	577.38	384.381	0.399664	939.54		L1MA5	25579.3	17051.9	0.399987	42672.2		L1MA6	30145.2	20881	0.409222
LTR60B	935.46	586.299	0.385277		L1M2c	1986.97	419.857	0.174444		Tigger1a_Art	466.54	309.041	0.398464	773.06		L1P4b	1374.38	926.48	0.402667	2308.46		LTR60B	1055	672.523	0.389299	1739.96		Tigger3a	10911.2	6632.26	0.378048	17490.2		MSTB1	9898.28	6571.29	0.398996	16462.6		MLT2B3	12620.8	8267.06	0.395783	20906.1		MER83B	528.02	364.778	0.408578
MER84	645.4	404.093	0.385036		MER52-int	2716	573.378	0.174312		MER51C	1249.36	821.155	0.396595	2062.76		LTR43-int	667.24	449.42	0.402468	1112.86		LTR28B	1323.84	843.827	0.389279	2144.28		L1MA6	12996.3	7891.55	0.377806	20832.1		L1MA6	15920.4	10490.2	0.397197	26429.5		MER52-int	4357.34	2848.44	0.395299	7229.36		L1MA5A	18229.9	12434.4	0.405501
MLT2B3	9960.16	6233.48	0.384934		LOR1a	2042.67	424.426	0.172035		MER49	6125.54	4003.54	0.395252	10131.6		L1MA6	13062.5	8790.49	0.402255	21938.8		MER52-int	3989.1	2533.6	0.388428	6547.52		MER41D	1347.46	811.469	0.375866	2153.9		MER49	3981.6	2535.17	0.389023	6522.54		L1MA6	30196.2	19663.2	0.394373	49861.9		MLT2B3	13068.8	8827.12	0.403141
LTR56	2088.08	1293.91	0.382589		hAT-16_Crp	9.26733	1.92215	0.171782		Tigger4a	5829.62	3770.39	0.392749	9615.58		MER4D	3637.86	2441.83	0.401637	6039.78		LTR1D	1758.94	1105.9	0.386025	2878.28		L1MA8	20536.7	12254.8	0.373718	32736.7		LTR28B	1404.06	891.916	0.388469	2276.98		LTR56	3385.78	2197.36	0.393571	5591.24		Tigger3c	4154.82	2784.31	0.401248
LTR46-int	641.7	396.114	0.381681		MER66B	3411.89	700.585	0.170356		L1MA5	23096.8	14855.1	0.391418	37894.6		MER47A	3492.44	2338.89	0.40109	5826.24		MLT2B3	7958.2	4989.63	0.385364	12917.3		MER52-int	3732.66	2214.63	0.372376	5926.8		Tigger4a	3558.54	2242.13	0.38653	5805.44		MSTB1	15934.9	10323.4	0.393148	26274.6		Tigger3d	598.16	398.586	0.399887
LTR77	390.74	240.637	0.38113		MER83	1318.4	269.731	0.169842		MST-int	693.1	444.487	0.390728	1132.34		LTR27B	735.34	492.233	0.400981	1222.36		L1P4e	825.42	517.33	0.385277	1346		Tigger2	9913.86	5879.36	0.372271	15789.5		LTR10B2	829.06	521.032	0.385923	1360.56		MER6C	202.14	130.83	0.392918	333.56		MER41E	1428.72	949.022	0.399127
L1MA6	16351.7	10003.9	0.379574		MLT2B3	8348.18	1700.07	0.169191		MSTB1	13993.4	8969.62	0.390611	22953.7		MER52-int	4350.18	2852.08	0.395998	7182.16		Tigger3c	4260.9	2658.41	0.384202	6915.52		MER4D0	1365.34	806.653	0.371388	2199.94		MER4B-int	4090.62	2563.06	0.385209	6665.16		LTR26E	588.42	378.556	0.391484	976.46		MER47A	4622.06	3057.37	0.398124
LTR27B	648.86	395.712	0.378827		LTR18A	733.743	148.884	0.168683		MLT2B3	10807	6842.41	0.387685	17710.2		Tigger4a	2772.26	1807.62	0.394688	4597.06		L1M2c	2090.72	1294.06	0.382317	3407.28		L1P4a	3289.74	1935.17	0.370374	5309.82		L1MA5	14371.5	8984.66	0.38468	23433.8		MST-int	833.68	533.562	0.390247	1336.2		MER52D	16488.9	10841	0.396672
MST-int	594.06	351.464	0.371713		MER51C	600.287	121.237	0.168029		L1MA6	27720.9	17325.4	0.384613	44871.7		L1MA5	11480.2	7394.41	0.391766	18880.8		MER4D0	1524.06	936.714	0.380658	2486.26		LTR10B2	436.54	256.768	0.370352	702		LTR26C	990.86	611.701	0.381702	1595.98		L1MA4A	45890	29115.4	0.388178	75009.9		MER50-int	8518.62	5596.54	0.396491
L1MA5	14459.6	8482.31	0.36973		MLT1F2-int	727.267	146.454	0.167621		MER6C	169.48	105.695	0.384102	276.64		L1MA8	20937.5	13442.7	0.391001	34439.6		MER39B	4975.48	3017.81	0.377543	7993.3		MST-int	500.68	294.282	0.370184	814.06		MSTA1	1210.84	744.983	0.380905	1962.72		LTR28B	1882.78	1191.07	0.387484	3063.1		LTR56	2735.72	1791.46	0.395713
LTR8B	6271	3673.03	0.369371		UCON99	35.8218	7.14646	0.16632		L1PA15-16	12455	7676.18	0.381308	20139.4		Tigger2	9682.6	6174.98	0.389402	15839.2		Tigger3a	12184.8	7371.33	0.376931	19530.8		MER4B-int	4525.14	2649.58	0.369294	7170.14		LTR10B	505.94	310.9	0.380613	819.54		L1P4a	6099.72	3826.55	0.385497	9872.72		HUERS-P3-int	12506.6	8164.79	0.394981
L1MA8	26984.3	15793	0.369191		LTR9C	439.208	87.4752	0.166087		L1P4a	5145.36	3158.63	0.380375	8243.72		MER47C	364.1	230.032	0.387173	594.34		Tigger2	11387.8	6842.81	0.375348	18239.8		MER83B	414.52	242.704	0.369287	669.34		L1MA8	25663.9	15656.9	0.378911	41251.4		MER41E	1504.76	941.51	0.384876	2446.52		L1P4a	7094.68	4593.92	0.393026
MER49	4800.38	2778.91	0.366645		Tigger1	52397.8	10431.9	0.166035		LTR28B	1650.7	1010.35	0.379682	2685.48		LTR8B	6293.08	3961.88	0.386338	10250.2		L1MA8	24648.1	14777.7	0.374823	39528		MER84	972.34	565.599	0.367764	1536.08		MER51C	1508.56	915.183	0.377591	2415.2		MSTA1	1793.92	1116.01	0.383519	2924.84		LTR46-int	1268.84	809.985	0.389636
Tigger2	10356.1	5939.73	0.364495		LTR75B	563.941	112.259	0.166014		MER52-int	3879.18	2367.04	0.378956	6260.14		Tigger1a_Art	243.36	153.082	0.38614	398.64		MER41D	1345.4	805.901	0.374611	2171.64		Tigger4a	4451.5	2570.16	0.366033	7037.84		MER52-int	3367.74	2016.04	0.374465	5356.3		L1MA8	49811.1	30480.7	0.379624	80345.6		MER54A	4422.28	2819.56	0.389343
Tigger1a_Art	296.84	170.055	0.364225		MER50	8530.32	1681.32	0.164647		Tigger3	4169.6	2526.25	0.377286	6759.12		MST-int	863.26	538.165	0.384013	1403.18		LTR46-int	475.98	285.029	0.374541	760.82		MSTB1	16093.8	9245.62	0.364872	25343.3		Tigger2	9158.84	5478.01	0.374262	14646.4		Tigger1a_Art	541.26	329.17	0.37817	875.3		LTR8B	16907.3	10763.8	0.388991
LTR28B	1817.42	1039.49	0.363851		L1MDb	2223.04	437.351	0.164393		Tigger2	15131.4	9166.55	0.377256	24267.7		MER21A	6568	4071.48	0.382677	10616.9		MER4B-int	5064.66	3015.57	0.373203	8084.2		Tigger3c	3957.76	2250.98	0.36255	6272.5		L1MA4A	27154.7	16221.3	0.373969	43432.1		Tigger2	17148.2	10414.7	0.377851	27591.3		LTR28C	8538.92	5325.2	0.384099
Eulor6C	19.48	10.79	0.356459		LTR1B1	1030.51	202.733	0.164389		L1MA4A	41424.4	25030.9	0.376658	66536.5		MER4B-int	4639.58	2869.1	0.382104	7529.2		MER47A	5319.34	3161.34	0.372769	8484.94		L1MA4A	20880.8	11825.5	0.361566	32746.7		MER21A	5490.96	3260.15	0.372541	8746.14		LTR8B	7909.36	4793.19	0.377341	12681.9		MER21A	8185.32	5045.15	0.381328
LTR49	3332.58	1842.57	0.356042		MamGypLTR3	1172.15	230.231	0.164172		LTR56	2927.06	1748.33	0.373943	4690.88		MSTA1	1273.72	777.92	0.37917	2043.7		L1MA5	13998.6	8189.65	0.369098	22154.3		L1P4e	820.18	463.685	0.361163	1299		MER50-int	3045.98	1792.88	0.370517	4808.58		LTR28C	2124.8	1279.34	0.375818	3406.52		LTR1C1	693.86	427.425	0.381192
L1P4a	3517.92	1931.32	0.35442		LTR48	2035.93	399.331	0.163979		MER41E	1519.24	895.4	0.370821	2419.22		L1PBb	2678.38	1624.32	0.377511	4263.82		L1PA15-16	7717.54	4493.07	0.367964	12272.6		L1MA5	11783.8	6611.79	0.359422	18393.2		LTR56	2203.72	1296.85	0.370468	3497.12		L1PBb	3737.78	2239.47	0.374666	6020.44		Tigger2	16492.8	10027	0.378095
L1MA4A	28716.6	15264.4	0.347068		L1M1	41969.5	8216.19	0.163716		MER70-int	1506.38	880.615	0.368922	2384.58		MER54A	3173.42	1897.02	0.374134	5073.8		MSTB1	18165	10492.4	0.366133	28753.7		MER39B	4800.44	2673.47	0.357707	7473.44		MER2	11507.2	6752.58	0.369805	18248.7		Tigger3	5106.86	3039.95	0.373146	8142.74		LTR49	4621.04	2778.33	0.375482
MER52D	5807.7	3072.64	0.346005		LOR1b	2461.23	475.344	0.16187		L1MA8	45748.6	26666.5	0.368245	72485.4		Tigger3	2734.78	1609.31	0.370459	4336.44		Tigger4a	5858.38	3374.66	0.365498	9210.54		MER21A	8426.48	4681.32	0.35714	13090.9		LTR8B	6289.06	3653.87	0.367484	9929.84		L1P4e	1630.98	963.546	0.371376	2584.9		L1M3a	7129.84	4282.41	0.375247
MER2	12520.6	6566.88	0.344041		LTR45B	1272.58	245.509	0.161722		MER21A	8431.9	4877.11	0.366452	13326.4		MER2	8841.3	5173.71	0.369155	14020.3		L1MA4A	24787.8	14203.9	0.36428	38921.8		L1PA15-16	7405.92	4098.47	0.356253	11460		LTR28C	2154.18	1250.71	0.367328	3385.1		MER21A	9286.94	5466.39	0.370519	14782.4		L1MA8	47607.7	28523.7	0.374664
MER4B-int	3984.6	2089.67	0.34402		LTR26	1782.79	342.474	0.161144		L1M2c	3186.66	1838.5	0.365859	5055.58		HERV4_I-int	2297.68	1336.49	0.367757	3632.62		MST-int	498.46	284.331	0.363227	795.36		L1M3	10958.5	5926.58	0.350995	16906.5		LTR49	3646.28	2103.03	0.365788	5767.84		LTR77	630.4	368.476	0.368891	993.06		MER4B-int	8268.08	4935.99	0.373824
L1MB2	21339.3	11174.5	0.343685		MER84-int	553.99	106.055	0.160679		LTR8B	6952.52	4004.96	0.3655	10946.1		LTR77	452.94	263.082	0.367422	719.24		LTR8B	6278.34	3573.78	0.362742	9827.94		MER51D	752.04	406.197	0.350703	1160.94		Tigger3	2567.56	1451.66	0.36118	4043.7		MER2	21440.2	12529.5	0.368844	33916.2		LTR77	1289.46	767.914	0.373249
PRIMA4-int	1658.34	868.023	0.343586		MER47C	361.228	68.7728	0.159936		L1PBb	3429.5	1958.2	0.363457	5381.5		LTR28C	2343.46	1360.98	0.367392	3709.84		MER52D	5348.1	3040.8	0.362479	8357.98		LTR27D	540.62	291.02	0.349935	837.48		L1M3	12675.8	7153.48	0.360753	19925.1		MER49	6874.52	4011.03	0.368473	10879.2		HERV3-int	6755.24	4004.7	0.372186
L1PBb	2091.76	1094.16	0.343436		L1P4e	891.505	169.472	0.159732		LTR28C	1858.74	1053.89	0.361833	2888		MER52D	5998.76	3454.08	0.365401	9436.48		MER70-int	1474.76	822.309	0.357982	2294.26		LTR8B	5996.48	3210.72	0.348719	9251.9		HERV3-int	3915.68	2199.75	0.359705	6119.1		LTR49	5914.8	3443.47	0.36796	9327.9		hAT-16_Crp	20.5	12.1011	0.371186
MER50-int	2805.68	1459.35	0.342166		UCON25	37.1089	6.93069	0.157374		LTR49	5155	2916.21	0.36131	8060.2		Tigger3d	380.04	217.369	0.363853	600.04		LTR28C	1488.5	827.06	0.357175	2314.32		MSTC	8007.92	4168.62	0.342348	12217.6		L1M3a	2358.78	1324.79	0.359648	3671.02		LTR23-int	460.34	265.951	0.366177	723.22		MER52-int	9232.62	5422.34	0.37
L1M3a	2279.72	1177.15	0.340525		LTR47B3	239.03	44.5205	0.157011		LTR26E	559.2	313.418	0.35917	886.04		L1MA4A	24393.8	13906.9	0.363099	38206.5		L1PBb	3102.06	1705.09	0.354699	4822.84		MER2	14120.6	7338.49	0.341977	21480.4		L1P4a	3808.62	2115.42	0.357091	5866.82		L1MB2	37723.5	21787.7	0.366111	59555.3		L1MA5	30453.1	17853.8	0.369591
MER21A	7203.7	3699.72	0.339318		MER72	2638.9	490.843	0.156832		MER2	18804.2	10521.7	0.358786	29291.5		L1MB2	16828.1	9492.62	0.360652	26361.4		MSTC	8551.52	4688.95	0.354138	13238		LTR10B	379.86	196.335	0.340744	579.82		MER84	829.72	458.949	0.356142	1286.72		L1PA15-16	14779.8	8431.94	0.363262	23209.5		MER2	13631.6	7844.42	0.365265
MSTA1	1369.02	702.942	0.339264		MER50-int	2297.52	423.751	0.155718		MER51D	579.28	318.916	0.355063	897.28		MER50-int	3842.74	2165.59	0.360431	5973.42		MER2	16726.5	9169.64	0.354093	25893.4		MER70-int	1362.08	701.778	0.340032	2062.68		MSTC	6088.14	3333.07	0.353784	9430		MER50-int	4043.88	2246.89	0.357173	6280.08		Tigger2b_Pri	4009.92	2297.89	0.364293
MSTB2-int	603.8	309.673	0.339006		MER66-int	2622.64	476.671	0.153799		L1P4e	1320.32	723.658	0.354044	2050.64		MER57B2	2333.5	1310.27	0.359592	3638.74		MER89-int	2324.1	1271.11	0.353557	3593.14		Tigger3	2918.12	1493.12	0.338481	4371.96		L1MB2	22125.8	12088.2	0.353311	34225.4		MER52D	5643	3132.05	0.356926	8784.76		L1M3	23333.5	13172.2	0.360826
LTR28C	2329.04	1193.77	0.338869		MER34B-int	878.218	158.877	0.153194		MER52D	5619.32	3063.44	0.352819	8694.46		L1MB3	37415.4	20594.4	0.355016	57986.7		MSTB2-int	351.44	188.002	0.348513	544.16		LTR28C	1422.62	720.565	0.336212	2174.26		MER6C	126.24	68.9667	0.353301	195.12		MSTC	10278.6	5510.64	0.349012	15735.9		MLT1E1-int	191.22	107.081	0.35897
HERV4_I-int	1789.48	915.309	0.338403		LTR1F	712.455	127.491	0.151785		L1MB2	34053.8	18547.8	0.35261	52696.5		MER49	4637.78	2548.4	0.354625	7183.14		MER65C	2426.56	1290.68	0.347215	3715.4		L1MA7	16712.6	8415.51	0.334904	25181.8		LTR57	577.48	310.494	0.349666	887.82		MSTB2-int	725	387.269	0.348179	1115.32		L1MA4A	62515	35007	0.358965
Tigger2b_Pri	3500.58	1786.13	0.337853		MER101-int	1996.9	356.943	0.151643		MER50-int	3715.88	2015.05	0.351609	5704.48		LTR57	816.16	448.306	0.354542	1263.28		Tigger3	3323	1762.18	0.346532	5136		MER89-int	2013.36	1007.49	0.333512	3018.02		L1MA7	19785.9	10553.5	0.347848	30330.8		Tigger2b_Pri	6105.24	3260.73	0.348147	9349.32		L1MB2	42304.5	23571.1	0.357812
L1MA7	21079.4	10639.8	0.335438		Eulor6C	12.3366	2.20297	0.151515		Tigger2b_Pri	5402.02	2846.18	0.345067	8266.06		L1MB4	18838.8	10338.9	0.354343	29163.3		MER65A	4917	2603.99	0.34623	7523.66		LTR60B	973.36	485.85	0.332954	1462.68		L1PA15-16	9095.14	4807.58	0.345801	13967.7		MER57B2	3658.92	1940.15	0.346513	5591.16		Tigger3	3478.72	1905.93	0.353956
L1M3	11686.6	5856.82	0.333846		UCON44	46.4653	8.28268	0.151287		L1M3	22094.3	11591.3	0.344103	33707		MER65C	1651.8	901.911	0.353177	2553.3		MER83C	523.18	273.385	0.343205	807.98		MER52D	5854.68	2919.12	0.332709	8712.28		Tigger2b_Pri	2992.86	1579.99	0.345516	4594.36		L1M3	24162.6	12740.7	0.345245	37062.3		LTR47B3	366.68	199.85	0.352761
MLT1E1A-int	313.26	156.872	0.333677		LTR53B	702.832	123.286	0.149235		HERVL32-int	640.52	332.192	0.341511	971.66		L1M3	9102.82	4969.37	0.353134	14084.3		L1MA7	19924.6	10372.6	0.342361	30191.1		MER65A	4454.34	2204.62	0.331076	6666.4		MER52D	6466.28	3410.64	0.345314	9812.22		L1MA7	38976.5	20282.7	0.342271	59138.2		LTR24C	1213.64	650.106	0.348817
MER6C	138.62	69.0627	0.332539		MER61A	1762.93	308.772	0.149043		MSTC	9040.34	4681.37	0.341165	13742.1		MER66C	1456.14	783.048	0.349702	2249.02		MER21A	9299.38	4827.4	0.34172	14136.7		LTR49	4569.82	2253.11	0.330227	6830.3		MER54A	2399.78	1265.35	0.34524	3669.06		L1MB3	76234	39408.1	0.340776	115477		L1MA7	37084	19848.6	0.348633
LTR57	789.5	387.481	0.329216		MER4D	3046	529.554	0.148104		L1MA7	35042.6	17810.9	0.336986	52849.6		MER70-int	1528.04	818.276	0.348749	2345.86		L1M3	13313.5	6796.81	0.337976	20108.9		MLT2B4	10629.7	5167.91	0.327132	15775.8		L1PBb	2612.14	1370.94	0.34419	3993.78		MER66C	1700.68	877.45	0.340344	2585.8		MSTC	10189.7	5405.29	0.346604
MER66C	1573.4	769.812	0.328528		LTR1B0	581.802	101.103	0.148049		L1P4c	329.88	167.181	0.33634	501.96		MER6C	95.98	51.3456	0.348518	152.66		Tigger2b_Pri	3966.54	2017.26	0.337121	5986.96		L1MB2	24066.7	11613.9	0.325495	35789.2		LTR60B	894.5	467.028	0.343018	1371.02		MER65A	5430.76	2787.37	0.339173	8224.34		MER65C	2513.6	1319.57	0.34425
L1MB3	47021.9	22955.8	0.328045		LTR1C	459.208	79.6227	0.147769		MER65C	2519.54	1276.49	0.336269	3797.64		L1MA7	17120.2	9105.2	0.34719	26192.4		LTR48	4369.98	2203.02	0.335162	6556.12		Tigger2b_Pri	3556.22	1701.5	0.323619	5266.26		L1P4e	1066.4	556.766	0.343012	1646.58		LTR60	116.46	59.1052	0.336657	170.16		HERV4_I-int	4437.6	2319.87	0.343305
Ricksha	730.32	355.728	0.327544		LTR8A	4429.82	756.783	0.145911		MER57B2	3360.46	1694.56	0.335223	5045.08		LTR26D	574.64	304.579	0.34642	889.14		LTR27D	558.44	280.955	0.334712	845.12		L1M3a	1587.2	748.267	0.320393	2344.3		MSTB2-int	554	285.596	0.340158	843.62		HERV4_I-int	2406.96	1221.21	0.33659	3619.7		MER49	5265.46	2720.31	0.340645
MSTC	7231.4	3509.54	0.326744		LTR1A1	1979.72	337.77	0.145748		MER66C	1429	720.194	0.3351	2159.44		LTR23-int	218.98	115.746	0.345794	328.48		L1MB2	28280.3	14011.4	0.331304	42238.9		MER65C	2202.18	1034.35	0.319586	3235.66		HERV4_I-int	1764.86	906.391	0.339313	2668.86		L1M2	52610.7	26691.1	0.336577	79346.5		L1P4e	2246.72	1158.3	0.340173
L1PA15-16	9280.88	4456.47	0.324405		LTR45C	1155.37	196.788	0.145537		MER44B	7121.54	3574.63	0.334197	10706.3		MSTC	7194.32	3792.47	0.345184	10985.8		LTR45B	1588.24	784.968	0.330762	2373.46		L1MB3	56017.8	26305.1	0.319536	82225.8		MER70-int	1099.7	563.78	0.338916	1662.48		MER70-int	1733.7	868.774	0.333826	2597.58		L1MB3	73488.9	37868.3	0.340061
LTR26D	623.32	298.419	0.323756		HERVL32-int	639.139	108.781	0.145444		L1M2	47725.6	23939.9	0.334051	71535.9		L1P4a	4253.82	2235.55	0.344494	6499.54		MER87	663.14	323.924	0.328169	984.8		MER50-int	3317.4	1554.81	0.319119	4874.18		L1MB3	42945.1	21939.7	0.338133	64889.9		MER4CL34	4220.96	2099.32	0.332156	6337.28		MER57B2	3201.94	1645.98	0.339523
MER83C	416.98	193.034	0.316442		PABL_B-int	1261.03	214.147	0.145167		L1MB3	67122.5	33130.5	0.330469	100103		MER4CL34	2685.6	1407.74	0.34391	4086.52		LTR39	5996.48	2921.42	0.32759	8918.6		MSTB2-int	425.52	198.314	0.317895	615.42		Tigger7	5216.98	2611.97	0.333629	7874.6		PRIMA4-int	2391.48	1160.19	0.32666	3533.98		LTR26D	729.96	375.15	0.339469
MER72	3297.36	1525.71	0.316336		Tigger3d	517.168	87.7289	0.145031		MSTB2-int	623.24	306.439	0.329618	905.2		PRIMA4-int	2183.76	1131.31	0.341264	3330.86		LTR49	4978.38	2410.54	0.326237	7379.64		HERV-Fc2_LTR	4.32	2	0.316456	6.32		MER57B2	2102.64	1045.59	0.33212	3154.96		LTR26	2952.5	1432.07	0.326616	4389.48		LTR27D	3753.74	1912.33	0.337506
MER4CL34	2617.68	1208.98	0.315937		L1M3	9609.18	1621.48	0.14438		MER44A	5498.1	2678.85	0.32761	8179.8		Tigger2b_Pri	2941.88	1506.61	0.338679	4472.04		L1MB3	64965	31108.2	0.323797	96117.3		MER44B	6959.34	3215.78	0.316043	10148.1		LTR39	3287.28	1615	0.329438	4903.88		MER47C	782.68	378.635	0.32604	1167.98		LTR26	3976.06	2013.92	0.336214
Tigger3d	622.68	287.076	0.315553		MER66C	1329.18	223.562	0.143979		MER65A	4590.02	2225.79	0.326563	6819.02		MER72	3228.34	1652.38	0.338553	4896.16		MLT2B4	12053.8	5673.1	0.320028	17749.4		HERV4_I-int	1502.78	693.86	0.315873	2196.44		L1M2	32024	15358.7	0.324142	47486.4		MER44A	6241.06	3011.21	0.325457	9308.7		L1PA15-16	22174.6	11146.5	0.334518
MER47C	446.48	205.812	0.315521		MER41G	297.208	49.9861	0.143972		MER4CL34	3540.46	1695.13	0.323771	5218.44		LTR60B	1080.68	541.569	0.333838	1624.54		LTR35B	994.86	466.885	0.319403	1470.64		LTR24C	1183.58	542.705	0.314377	1730.34		LTR27D	995.12	472.098	0.321764	1479.6		LTR57	1020	490.592	0.324768	1510.98		PRIMA4-int	2979.1	1485.31	0.3327
MER57E2	141.12	63.8877	0.311635		Ricksha_b	335.564	56.1898	0.143431		LTR26D	875.04	418.896	0.323738	1296.58		LTR26	2265.3	1132.18	0.333241	3397.4		MER57B2	3918.54	1827.67	0.318065	5759.28		MER87	579.26	264.506	0.313482	840.64		PRIMA4-int	1511.12	715.987	0.321487	2239.04		MER54A	3890.26	1865.96	0.324164	5763.58		MSTA1	2232.08	1112.7	0.332668
LOR1-int	4055.58	1827.93	0.310687		LTR35B	488.931	81.1173	0.142299		HERV4_I-int	1906.56	904.422	0.321746	2802.98		LTR39	4107.18	2029.78	0.330746	6144.26		MER50-int	3509.38	1635.55	0.317896	5165.58		LTR45B	1379.04	629.001	0.313241	2008.2		MER83C	299.58	141.523	0.320839	452.6		LTR39	5953.94	2843.45	0.323215	8811.18		MER44A	3356.44	1672.25	0.332542
MER57B2	2368.6	1067.46	0.310664		MER65A	2533.8	417.099	0.141346		MER54A	3324.1	1575.63	0.321574	4906.5		MSTB2-int	726.92	358.264	0.330141	1085.54		HERV4_I-int	1527.2	710.307	0.317455	2228.72		LTR26C	1687.7	765.922	0.31216	2447.28		MER4CL34	2476.86	1170.08	0.320839	3638.46		Tigger3d	850.74	405.28	0.32267	1275.88		MSTB2-int	1328.02	650.587	0.328811
MER65A	3208.46	1438.99	0.309629		L1PA15-16	7487.92	1232.06	0.141292		LOR1-int	7115.78	3300.08	0.316832	10455.1		L1PA15-16	9519.58	4680.34	0.329603	14163.3		LTR24C	1388.2	645.194	0.317299	2038.22		MER57B2	3682.74	1667.8	0.311707	5340.3		LOR1-int	4376.22	2054.16	0.319446	6437.9		L1MA9	79505	37621.3	0.321203	117020		MER57E2	255.22	124.635	0.328112
LTR39	3765.78	1683.33	0.308918		MER65C	1272.46	208.016	0.140507		PRIMA4-int	1920.04	885.608	0.315652	2812.36		L1MC1	41424.9	19856.7	0.324024	61355.4		L1M3a	1815.18	836.206	0.315385	2665.14		L1PBb	3302.26	1485.34	0.310248	4760.08		MER57E2	135.56	63.561	0.319208	196.46		L1MB4	39758.4	18788.4	0.320912	58663.8		MLT2B4	16008.2	7787.39	0.327262
LTR45B	1618.12	722.435	0.30866		MLT1E3	4576.8	744.537	0.139915		L1MA9	71641.1	32764.1	0.313817	104373		MER21B	12081.5	5753.47	0.322595	17884.4		LTR73	1191.78	548.81	0.315301	1740.28		LTR39	5430.38	2441.64	0.310167	7855.34		L1MB4	21755.8	10190.4	0.318986	31844.2		Tigger4	9222.24	4333.82	0.319696	13593.5		LTR44	680.68	329.356	0.326084
MER87	568.12	250.625	0.306109		HERV-Fc2-int	61.495	10.001	0.139882		Tigger4	7657.24	3488.06	0.312963	11109.7		MER83C	476.96	227.117	0.322574	719.6		MER44B	7695.44	3527.4	0.314305	11252.7		PRIMA4-int	1472.02	660.619	0.309766	2130.32		L1MA9	41400.5	19363.5	0.318667	60807.7		MER44B	7924.86	3715.41	0.319186	11707.7		LTR39	5203.02	2514.9	0.325852
LTR26	2230.68	983.864	0.306066		LTR1C1	376.495	60.5974	0.138638		L1MB4	35306.5	15996.7	0.311807	51393.2		LTR44	478.58	227.551	0.32225	708.08		LTR56	3624.9	1648.54	0.312612	5278.62		Ricksha_a	89.14	39.9434	0.309439	134.38		Tigger4	4562.44	2118.49	0.317095	6682.32		LTR45B	1618.6	758.147	0.318985	2377.56		MER83C	609.4	293.664	0.325186
L1P4e	1208.44	529.386	0.304625		L1MA6	14520.1	2336.73	0.138622		MER83A-int	686.12	309.463	0.310836	993.54		L1MA9	34690.5	16370.5	0.320607	51062.2		LTR32	4990.94	2256.24	0.311327	7240.64		LTR56	3473.2	1548.84	0.308409	5010.26		MER66C	1165.98	541.368	0.317081	1704.14		MER65C	2800.3	1310.38	0.318775	4107.68		MER66C	2526.68	1213.22	0.324398
L1MA9	43486.9	18961.4	0.303634		MLT2B4	8431	1356.19	0.138568		LTR39	5411.2	2433.54	0.310213	7844.24		LTR45C	1170.92	551.861	0.320332	1722.84		LTR26D	1238.28	556.675	0.310133	1784.88		L1MB4	22963.9	10229	0.308169	33269		MER44B	4307.34	1995.7	0.316625	6319.6		LOR1-int	7357.34	3436.05	0.318347	10787.8		MER4CL34	3343.76	1578.68	0.32071
MER84-int	647.96	282.393	0.303533		MER70A	1594.74	256.406	0.138512		LTR57	833.82	374.123	0.309719	1209.8		MER44A	2331.5	1096.55	0.319876	3405.98		L1MA9	40265.7	18056.4	0.309598	58344.9		MSTD	17697.3	7846.14	0.307169	25529.8		FordPrefect	2471.06	1136.95	0.315119	3605.94		L1M2c	3620.72	1663.4	0.314792	5310.52		LTR57	948.02	445.879	0.319879
hAT-16_Crp	18.76	8.14769	0.302802		L1P4d	884.673	141.661	0.138026		MLT2B4	14009.8	6188.19	0.306376	20154.5		MER65A	3056.58	1401.97	0.314445	4460.26		Tigger1a_Mars	42.98	19.2608	0.309457	58.32		MER66C	1674.4	740.572	0.306659	2423.86		Tigger3d	486.78	223.643	0.314802	718.68		MLT1M-int	5.5	2.52667	0.314784	9.5		L1MC1	75845.2	35587.6	0.319364
Tigger4	5695.28	2467.96	0.302326		LTR1D1	1759.89	280.45	0.137452		LTR27D	1011.64	446.584	0.306252	1468.8		MER41G	393.82	179.119	0.312632	574.84		MER66C	1898.72	846.758	0.308419	2746.42		L1MA9	33989.5	14965.6	0.3057	49132.2		MER44D	1277.88	584.997	0.314029	1832.72		MER72	4145.74	1894.94	0.313696	6043.38		LTR2752	8060.34	3771.48	0.318758
L1MB4	22570	9718.67	0.300993		FLAM_A	12401	1971.34	0.137162		MER44C	4636.16	2041.23	0.305693	6631.42		MER65-int	2585.9	1174.4	0.312316	3764.32		MSTD	19712.2	8635.28	0.304622	28388		Tigger4	5563.64	2437.8	0.304671	7995.7		MER44A	3337.7	1522.36	0.313239	4855.6		LTR27D	1176.54	535.882	0.312938	1702.78		MLT1A0	68443.4	31847.2	0.317549
L1MC1	50370.5	21675.4	0.300855		MER84	580.733	91.9852	0.136737		MER65D	1282.56	560.59	0.304148	1839.22		MLT1A0	52286.5	23719.8	0.312076	76058.9		MER44A	6370.72	2774.45	0.303379	9149.1		MER44D	1937.8	847.186	0.304198	2798.12		LTR45C	1058.88	481.581	0.312622	1540.64		L1M3a	3044.98	1384.37	0.312545	4438.78		LOR1-int	11240.5	5213.91	0.316871
LTR26E	449.82	193.474	0.300755		LTR27C	858.307	135.533	0.136373		MSTD	22613.3	9663.28	0.29939	32176.1		MER84-int	966.1	433.126	0.309547	1397.74		PRIMA4-int	1505.34	649.753	0.301496	2162.56		LTR26D	1159.48	503.77	0.302883	1672.58		MER66D	537	244.121	0.312526	766.78		LTR45C	1811.2	819.568	0.311532	2631.68		MER65A	4335.5	1998.14	0.315481
LTR45C	1428.94	597.933	0.295003		LTR47B2	510.257	80.1538	0.135759		LTR26	2562.82	1094.22	0.29921	3652.52		LTR32	3862.04	1727.42	0.30905	5583.14		MER44D	2221.6	957.338	0.30115	3180.16		MER44A	5659.42	2450.61	0.30217	8139.84		MER84-int	642.7	291.676	0.312161	936.42		MER44D	2592.56	1152.82	0.307797	3733.76		MER44D	1931.32	889.808	0.315409
Tigger5	1185.58	495.729	0.294847		LTR49-int	4555.19	715.283	0.135715		MER72	3872.88	1649.83	0.298736	5533.58		LOR1-int	3672.68	1641.51	0.308892	5319.1		Tigger4	6835.26	2912.8	0.298808	9781.6		LTR32	4778.66	2058.85	0.301111	6837.24		MER44C	2805.62	1272.91	0.312101	4058.9		MER44C	5230.66	2307.23	0.306085	7531.44		MER21B	17012.2	7822.77	0.31499
MER54A	3179.12	1327.82	0.294616		LTR36	1354.94	211.288	0.134902		LTR60B	1080.62	459.669	0.29843	1545.48		LTR47B2	571.6	253.154	0.306945	821.02		L1MB4	27636.9	11635	0.296269	39266.9		Eulor6C	14.64	6.18	0.29683	20.82		MER65A	3226.06	1455.95	0.310966	4680.92		MLT1A0	70331.2	30972.2	0.305737	101361		MER72	4482.34	2056.29	0.314483
L1M2	30887.7	12887.6	0.294403		LTR108d_Mam	127.743	19.858	0.134539		LTR45C	1530.66	650.035	0.298086	2182.26		MER6B	641.2	282.862	0.306107	922.9		MER87B	983	412.127	0.295405	1398.76		LTR47A	1809.48	763.82	0.296825	2574.6		LTR47A	1479.24	664.506	0.309974	2147.98		LTR60B	1256.72	549.379	0.30418	1809.08		L1MA9	78843.7	36024	0.313613
Tigger1a_Mars	58.96	24.4309	0.292969		MER61B	935.238	145.316	0.134483		MLT1A0	62166.9	26327.7	0.297507	88500.6		LTR27D	1204.74	529.294	0.305238	1717.94		MER44C	4469.22	1873.23	0.295349	6388.34		L1M2	25561.9	10683.9	0.294762	36329.5		LTR26	1931.7	861.981	0.308547	2795.88		MER21B	16007.5	6970.06	0.303342	22974.5		LTR47A	2740.12	1251.01	0.313447
LTR44	531.28	217.628	0.290594		MER57C1	346.475	53.6703	0.134127		L1MC1	77910.4	32658.6	0.295368	110577		Tigger4	5280.2	2316.93	0.304975	7574.5		L1MC1	49142.5	20543.1	0.294796	69595.2		L1MC1	42163.4	17570.6	0.294147	59807.5		MSTD	15280.6	6813.53	0.308387	22064.7		Tigger5	1850.64	798.367	0.301384	2660.2		MER44B	5844.88	2636.77	0.31088
MER75A	50.66	20.7118	0.290195		MER34-int	1068.69	161.825	0.13151		Tigger7	8919	3731.22	0.294953	12693.9		MER44C	3143.7	1379.25	0.304945	4526.86		L1M2	30100.1	12542.5	0.29413	42567.8		LTR48	4043.7	1672.52	0.292591	5725.72		Ricksha_b	364.06	162.329	0.308382	523.96		L1MC1	88101	37605.9	0.299155	125581		MER70-int	2190.44	987.473	0.31073
Ricksha_b	499.68	204.242	0.290149		LTR73	637	96.3815	0.131421		MER44D	2366.66	989.728	0.294879	3343.22		LTR24C	668.64	290.696	0.303018	958.68		LTR47A	1978.74	817.467	0.292349	2794.98		LTR57	853.86	350.355	0.29094	1207.6		L1MC1	44122.4	19668.2	0.308325	63836.8		MER83C	583.42	248.938	0.299076	843.52		LTR54B	2871.34	1288.59	0.309763
MER65D	1144.5	466.854	0.289728		MER83C	307.079	46.3059	0.131035		LTR32	4279.7	1780.44	0.293795	6064.48		LTR45B	1373.58	584.304	0.298436	1956.88		MER84-int	580.08	239.483	0.292208	819.64		MER44C	4118.22	1676.75	0.289345	5768.46		LTR2752	2195.34	975.877	0.30773	3185.26		MER57E2	281.1	119.6	0.298477	397.88		LTR62	1348	603.154	0.309127
MER65C	1656.28	673.564	0.289103		UCON107	94.7624	14.2669	0.130854		MER21B	13802	5699.23	0.292249	19479.5		LTR43B	788.6	332.889	0.296828	1121.22		LTR57	959.58	395.186	0.291701	1356.12		Ricksha_c	2045.42	829.823	0.28861	2885.02		MER65C	1723.3	762.022	0.306609	2487.08		LTR26C	1385.98	588.271	0.297972	1956.38		MSTD	28001.4	12453.5	0.307837
MLT1A0	50063.2	20109.1	0.286567		LTR108c_Mam	70.1881	10.5579	0.130754		MER83C	451.56	186.398	0.292179	636.8		MSTD	20411.1	8592.67	0.29626	28941.3		LTR26	2534.74	1039.3	0.290792	3578.06		LTR47B2	638.24	257.273	0.287291	893.12		MLT1A0	40703.7	17947.7	0.306006	58607.3		MER65D	1588.16	668.47	0.296225	2249.38		L1M2	80158.4	35540.3	0.30718
LTR73	786.08	313.136	0.284872		LOR1-int	3094.73	465.443	0.130736		L1M3a	2798.64	1148.16	0.290909	3950.4		LTR2752	2331.84	973.399	0.294502	3322.92		MLT1A1	16865.4	6913.86	0.290752	23684.4		MLT1A0	52220.2	21029.5	0.287093	73216.9		LTR45B	1020.48	448.241	0.305191	1464.6		LTR44	798.98	335.564	0.29577	1133.88		LTR45B	2076.74	914.036	0.305618
MER21B	12049.5	4776.97	0.283896		Tigger3c	4740.5	709.433	0.130173		LTR47B2	577.88	236.699	0.290578	807.14		MER2B	1374.96	567.371	0.292108	1934.12		MLT1A0	57468.3	23542.9	0.290613	81009.4		LTR39-int	450.08	180.936	0.286737	632.88		LTR43B	631.32	274.611	0.303126	901.62		MSTD	27185.2	11411.4	0.295659	38642.7		LTR43-int	604.12	264.957	0.304871
LTR2752	2315.06	915.556	0.2834		Tigger3b	19322.5	2890.44	0.130124		LTR47A	2131.48	872.539	0.290457	3007.3		LTR62	1226.84	502.714	0.290661	1731.66		L1MB1	17343.5	7103.16	0.290557	24483		Tigger7	8564.76	3434.81	0.286245	12026.2		MER72	2672.3	1144.73	0.2999	3798.26		Tigger7	9625.4	4026.05	0.294917	13539.5		MER84-int	1060.66	462.954	0.303852
MSTD	19896.5	7855.15	0.283052		L1MC	9346.46	1393.47	0.129747		MER57E2	207.18	84.4226	0.289512	293.46		LTR26E	393.56	161.137	0.290496	548.68		LTR62	2589.6	1058.64	0.290178	3646.74		MER4CL34	4234.66	1689.45	0.285182	5889.16		MLT2B4	9287.54	3975.48	0.299742	13263.2		LTR26D	944.48	394.514	0.294635	1346		Tigger1a_Mars	56.54	24.4308	0.301724
LTR27D	1044.72	409.261	0.281476		MER110-int	876.495	130.366	0.129477		Tigger5	1775.66	723.063	0.289373	2494.2		MLT1A1	19145.2	7805.55	0.289622	26985.4		LTR47B2	723.76	295.531	0.289938	1028.84		MER75A	103.04	41.0696	0.284989	141.26		LTR24C	895.02	379.899	0.297979	1274.78		LTR32	4520.92	1885.76	0.294343	6407.78		Ricksha_b	597.5	257.317	0.30102
MER83A-int	623.26	243.817	0.281194		LTR53	1799.13	266.111	0.128852		Tigger3d	738.68	300.189	0.288957	1042.86		MER44B	4401.96	1793.08	0.289438	6215.26		MER83B-int	1016.46	411.146	0.287997	1425.58		LTR73	1324.36	526.881	0.28461	1850.82		L1M2c	2696.48	1132.32	0.295738	3834.5		MER2B	2996.56	1231.67	0.291296	4282.06		LTR45C	1835.92	790.316	0.300931
LTR24C	782.4	305.914	0.28109		MSTB	20839.5	3068.6	0.12835		MER2B	2496.22	1012.14	0.288494	3523.02		L1M2	27815.6	11119.7	0.285595	38848.1		LOR1-int	4526.44	1773.93	0.28156	6301.9		MLT1A1	15817.6	6280.38	0.284206	22146		MLT1A1	14455	5993.72	0.29311	20442.3		MLT1A1	24827.5	10195.3	0.291104	34918.7		L1MB4	38895.9	16651.3	0.299769
LTR32	3901.38	1525.29	0.281073		MER77	4187.03	614.557	0.12799		LTR60	97.52	39.3471	0.287484	131.38		L1MB1	15277.2	6100.97	0.285383	21447.3		Ricksha_c	2420.12	937.353	0.279184	3354.54		MER83B-int	907.16	356.066	0.281871	1246.8		Tigger1a_Mars	49.66	20.5892	0.293088	71.68		MER84-int	987.38	401.108	0.288881	1388.92		MLT1A1	24506.4	10466.1	0.299266
MER44A	3485.48	1356.48	0.280151		LTR43B	510.98	74.6943	0.127536		MLT1A1	21157.2	8517.89	0.287039	29673.8		L1P4e	1879.06	743.765	0.283574	2594.64		MER4CL34	4793.06	1843.32	0.27776	6619.5		L1MB1	14715	5773.43	0.28179	20480.5		MER21B	10368	4269.29	0.291673	14615.9		MER83A-int	767.74	311.521	0.288643	1072		LTR32	4740.1	2021.1	0.298926
LTR47B2	630.44	244.624	0.27955		Charlie21a	797.871	116.107	0.127035		MER47C	698.16	280.768	0.286812	973.18		MER68-int	2204.52	869.738	0.28291	3074.46		LTR23	2488.36	940.551	0.2743	3437.16		LTR43B	1499.36	588.133	0.281741	2083.7		MER101-int	3183.56	1309.53	0.291454	4477.26		LTR24C	1637.34	664.34	0.288633	2291.46		Tigger4	7707.52	3254.82	0.296909
MER44C	3711.86	1432.12	0.278407		L1MB4	18740.4	2707.29	0.126228		LTR45B	1400.14	558.027	0.284974	1956.36		Tigger1a_Mars	49.14	19.3858	0.282898	69.76		MER72	5401.28	2033.1	0.273473	7427.62		MER83C	517.46	201.997	0.280764	697.3		MER47C	460.84	189.213	0.291073	653.3		LTR2752	2066.18	827.816	0.286046	2907.3		LTR26B	480.52	201.412	0.295355
L1MB1	17987.7	6817.51	0.274842		L1MB2	18943.1	2713.07	0.125279		LTR44	675.04	268.528	0.284588	943.36		LTR24B	965	380.609	0.282852	1341.84		LTR36	2838.38	1068.4	0.273472	3906.28		LOR1-int	3820.56	1472.24	0.278159	5267.62		LTR32	2973.28	1200.12	0.287565	4181.36		HERV-Fc2_LTR	7.62	3	0.282486	10.62		UCON73	30.82	12.8758	0.294669
MLT1A1	18086.5	6810.14	0.273536		MER47A	4054.27	577.993	0.124776		LTR24C	1528.08	607.802	0.284567	2136.14		LTR38B	803.64	314.285	0.281133	1122.62		LTR26E	699.96	258.991	0.270077	971.28		LTR26B	610.42	235.041	0.278003	841.78		L1MB1	17553.8	7068.7	0.287083	24474.8		Ricksha_b	866.44	340.763	0.282275	1205.36		LTR43B	792.68	329.678	0.293737
LTR26C	1036.38	388.155	0.272479		L1MD	10797.4	1533.82	0.124384		Ricksha_b	662.8	263.48	0.284449	930.14		LTR29	1861.26	727.767	0.281097	2586.62		Tigger7	8975.46	3270.91	0.267092	12171.5		LTR36	2675.5	1025.56	0.277099	3699.42		LTR47B4	250.98	100.268	0.285461	352.1		LTR47A	2476.96	973.24	0.282082	3449.7		LTR23-int	330.02	136.989	0.293333
MER66D	706.92	259.153	0.268254		LTR28C	2056.16	290.952	0.123962		MER75A	86.02	34.0376	0.283511	122.68		L1MC2	16353.1	6390.24	0.280972	22677.8		LTR26B	681.08	248.139	0.26704	921.78		LTR38C	779.34	296.627	0.275684	1075.4		Tigger5	1137.46	452.606	0.284646	1595.54		L1MB1	34709	13572.5	0.281111	48244.2		HERV1_LTRe	311.32	129.195	0.293281
LTR43B	646.12	236.052	0.267581		MER52C	2869.34	404.952	0.123676		Ricksha_c	3086.8	1190.04	0.278251	4264.86		LTR36	1761.54	686.953	0.280562	2452.24		Ricksha_b	369.54	134.551	0.266918	494.92		LTR35B	1252.56	466.741	0.271471	1716.34		Ricksha_c	1934.28	765.256	0.283477	2709.44		MER66D	892.88	345.99	0.279279	1222.1		LTR47B	243.08	100.682	0.292882
Ricksha_c	2385.4	869.639	0.267167		MER6B	682.04	95.5952	0.122931		LTR26C	1277.76	490.881	0.277547	1756.48		LTR26B	386.58	150.456	0.28016	522.62		MER41G	964.6	348.73	0.265531	1311.52		L1M3de	2491.56	924.782	0.270694	3397.54		MER2B	1610.64	629.112	0.280885	2260.14		Ricksha_c	3630.52	1390.2	0.276893	4956		LTR23	1841.64	755.986	0.29103
LTR62	1377.24	499.035	0.265971		MER67B	1197.12	167.357	0.122653		LTR43B	860.06	329.413	0.27694	1189.9		LTR54B	1851.74	718.452	0.279533	2574.56		MLT1B	63118.7	22748.2	0.264924	85906.3		Ricksha_b	312.62	115.495	0.269776	430.74		LTR47B2	428.58	166.438	0.279719	595.94		MER87	801.34	306.04	0.276364	1098.82		Tigger7	7441.42	3001.84	0.287443
MLT2B4	11428.2	4126.07	0.265269		MER99	467.426	64.9665	0.122028		LTR62	1779.08	677.616	0.275824	2459.78		MER65D	985.74	381.515	0.279037	1364.3		HERV-Fc1_LTR2	4.22	1.52008	0.264819	6.26		MER54A	3752.94	1376.58	0.268364	5121.34		LTR23	1781.1	691.134	0.279559	2468.64		LTR43B	942.86	358.79	0.275642	1303.96		LTR24B	1003.72	401.803	0.285874
MER34C_	1389.06	501.443	0.265243		MER21A	6195.5	854.461	0.121201		MER66D	767.52	291.274	0.2751	1070.56		MER66D	761.9	294.317	0.278652	1043		LTR26C	1863.64	665.307	0.263077	2535.54		Tigger1a_Mars	49.36	18.0629	0.267905	67.7		LTR26D	570.7	218.881	0.277212	793.48		LTR23	2453.58	931.045	0.275081	3395.14		LTR27E	6244.88	2490.64	0.285117
MER70-int	1661.98	595.238	0.263704		Tigger5	940.792	129.553	0.121039		LTR2752	1994.22	756.768	0.275089	2738.72		LTR27E	1695.18	654.042	0.278408	2339.54		LTR38C	853.26	304.026	0.262706	1156.3		LTR62	2745.98	1003.32	0.267602	3748.2		LTR36	1807.9	680.718	0.273533	2495.28		LTR47B2	704.58	264.235	0.272741	956.78		L1MB1	32644.7	13013.9	0.285026
MER57F	801.3	286.666	0.263488		L1M4	36450.4	5017.38	0.120995		HERV35I-int	3672.12	1391.42	0.274793	5083.8		Ricksha_c	2331.02	886.284	0.275474	3217.14		MER21B	16715.7	5933.42	0.261971	22639.8		MER66D	889.5	322.989	0.266385	1212.44		MER92C	512.02	191.894	0.27261	703.48		MER34C_	2668.96	997.443	0.272049	3675.6		LTR38B	889.02	352.914	0.284165
LTR36	1765	627.831	0.26238		L1M3de	1495.29	205.433	0.120792		L1MB1	30619.9	11569.7	0.27423	42248.5		LTR26C	1008.72	383.463	0.27544	1401.16		LTR2752	1790.56	629.184	0.260021	2415.18		LTR23	2738.68	989.534	0.265418	3740.68		LTR29	1574.12	587.098	0.271651	2154.82		LTR53-int	2623	973.937	0.270768	3590.32		MER44C	4515.24	1780.24	0.282781
L1MC2	20067.8	7099.71	0.261331		ERVL-int	3174.96	435.857	0.120709		LTR26B	458.64	172.826	0.27369	631.08		MLT1B	47196.7	17932.9	0.275342	65095.6		MLT1A	28350.6	9939.89	0.259591	38308.2		MER72	5129.56	1845.93	0.264631	6972.5		MER87	436.16	161.198	0.269851	597.94		HERV35I-int	4278.12	1587.43	0.270636	5881.42		L1MC2	29383.4	11573.1	0.282571
MER65-int	3170.36	1116.68	0.260478		LTR57	710.911	96.9286	0.119985		MER84-int	813.58	306.551	0.273674	1120.84		LTR47A	1944.34	735.247	0.274388	2678.06		LTR43B	1458.4	508.925	0.258689	1964.26		LTR26	2643.84	946.6	0.263644	3590.76		MLT1B	38285.1	14147.6	0.269824	52457.7		MER6	4640.5	1711.97	0.269497	6360.3		HERV35I-int	6088.94	2378.45	0.280895
MER2B	1908.26	670.143	0.259906		LTR62	1118.68	152.484	0.119956		LTR29	2473.28	923.873	0.271955	3413.78		Ricksha_b	487.98	184.227	0.274063	671.76		LTR47B3	303.08	105.598	0.258389	402.38		Ricksha_0	907.64	320.63	0.261042	1215.82		HERV35I-int	2478.38	909.722	0.268505	3405.06		MLT1B	65087.9	23959	0.26906	89151.8		MLT1B	57827.2	22479.1	0.279917
LTR23	1315.88	461.694	0.259733		LTR8B	5701.05	775.634	0.119758		MER34C_	2502.8	915.569	0.267838	3419.72		LTR73	816.72	305.597	0.272291	1122.12		MER2B	2545	880.164	0.25697	3405.64		MLT1B	58020.6	20409.5	0.260225	78350.2		LTR47B3	226.36	82.7758	0.267765	303.5		MER6B	1444.28	525.465	0.266768	1976.96		L1P4d	2085.96	810.547	0.279836
MLT1B	47052.8	16381.2	0.25824		LTR39	3034.47	410.619	0.11919		LTR38B	1058.2	386.004	0.267278	1442.26		MER44D	1558.08	582.534	0.272134	2168.78		MER54A	4269.34	1470.04	0.256132	5730.08		LTR29	2160.3	758.129	0.259773	2930.1		MER34C_	1561.54	568.909	0.267037	2124.34		MER83B-int	1557.34	566.001	0.266561	2115.72		MER66D	1118.96	431.159	0.278146
MER44B	5675.42	1955.56	0.256266		LTR80B	746.455	99.9935	0.118133		LTR23	2187.84	790.339	0.265377	2966.46		MER66-int	4408.68	1624.43	0.269253	6026		Ricksha_0	1110.14	379.088	0.254554	1486.74		LTR2752	1609.16	563.841	0.259476	2166.42		MER51D	858.54	312.126	0.266622	1169.34		LTR36	2529.12	915.957	0.265874	3444.64		L1M2c	8182.78	3150.76	0.278003
MLT1H1-int	1298.06	446.47	0.255926		MER67C	2579.68	345.446	0.118096		MLT1B	59444.5	21446	0.265124	80974.3		MLT1A	24156.9	8792.84	0.266856	32924.9		MLT2B2	5474.26	1864.24	0.254035	7297.62		MER83A-int	1267.84	436.043	0.255912	1707.84		L1MC2	18730.6	6751.87	0.264961	25457.4		L1M3f	6742.18	2428.65	0.264824	9131.92		LTR53-int	2843.84	1090.48	0.277171
LTR47A	2109.28	717.919	0.253933		L1M4c	8117.66	1080.54	0.117473		MER6A	4183.08	1495.41	0.263347	5692.34		MER87	669.7	243.646	0.266762	921.06		LTR51	1890.34	637.778	0.252274	2527.86		MLT1A	25855.5	8875.82	0.255557	34800.3		MLT1A	19161.2	6882.84	0.264277	26067.3		MLT1A	32101.7	11524.9	0.264172	43549.2		MSTB1-int	3254.6	1231.87	0.274575
MER6B	759.78	257.543	0.253158		MER57F	573.495	76.3159	0.117443		MSTB1-int	1421.46	506.11	0.262564	1952.58		LTR53-int	2137.06	775.574	0.266279	2912.56		LTR34	1774.3	597.882	0.252039	2366.7		MER21B	15541.7	5294.34	0.254095	20791.6		MER83A-int	530.28	188.157	0.261898	717.14		LTR26B	539.1	192.543	0.263165	728.12		Ricksha_c	3092.58	1164.22	0.273497
Tigger7	6577	2219.06	0.252279		L1PB4	19773.6	2610.39	0.116618		L1M3f	5967.38	2114.05	0.261594	8091.32		MER83A-int	797.46	287.917	0.265269	1085.78		MSTB1-int	1109.88	373.867	0.251975	1485.8		Tigger3d	567.28	193.144	0.253995	765.38		MER6B	699.14	247.828	0.261707	950.8		MLT2B4	15835.6	5653.25	0.263078	21489.4		MER2B	2110.66	790.228	0.272409
LTR26B	384.82	129.834	0.252275		LTR24C	681.267	89.8217	0.116487		Tigger1a_Mars	95.22	33.6961	0.26138	125.28		Tigger7	5693.12	2053.3	0.265065	7722.7		HERV35I-int	2162	725.863	0.25135	2861.7		MER101-int	3353.62	1133.61	0.25263	4484.26		MSTB1-int	1218.26	429.466	0.260642	1640.68		MER65-int	6542.62	2329.06	0.262528	8869.26		LTR26C	1378.74	508.218	0.269332
MLT1A	23956.7	8034.25	0.251141		Charlie4a	3843.34	506.47	0.116435		MLT1A	28735.6	10120.8	0.260466	38865.7		UCON99	62.78	22.52	0.264009	85.3		MER57C2	1954.12	652.419	0.250301	2603.08		HERV35I-int	1908.12	639.4	0.250989	2518.36		MER6	2360.9	831.529	0.260469	3198.62		MER6A	4898.8	1740.72	0.262176	6612.22		LTR36	2292.04	844.856	0.269329
L1M2c	2841.7	951.208	0.250786		L1PBb	1710.72	225.066	0.116266		LTR38C	633.98	222.371	0.259673	853.1		MER57F	732.62	262.371	0.263692	996.9		MER65D	1727.98	572.6	0.248894	2296.68		MER34C_	1984	658.488	0.249192	2646.92		L1P4d	1040.24	365.819	0.260173	1428.46		LTR38B	1221.9	429.953	0.260285	1653.2		MER83B-int	2621.86	956.192	0.267238
LTR24	822.84	275.04	0.250519		PrimLTR79	219.99	28.7378	0.115539		LTR36	2252.5	784.757	0.258377	3037.7		L1M3a	2597.5	913.946	0.260276	3506.44		LTR35	350.04	115.831	0.248634	464.22		MSTB1-int	1029.54	339.578	0.248027	1381.86		LTR26B	337.96	118.63	0.259818	457.16		LTR27E	1800.7	632.841	0.26005	2435.28		MER6A	3389.38	1231.88	0.266568
MSTB1-int	1173.02	389.101	0.249085		MSTB-int	4833.06	631.088	0.115496		MER6	3869.64	1345.99	0.258069	5203.62		MLT2B4	12102.7	4254.76	0.260112	16398.6		LTR47B4	402.36	132.821	0.248179	534.9		Tigger5	1393.38	459.229	0.247882	1856.28		LTR53-int	1545.98	542.132	0.259628	2081.66		L1MC2	37849.7	13246.3	0.259243	51242.8		L1M3f	11233.3	4036.75	0.264357
MER44D	2146.2	710.413	0.248691		LTR35	257.168	33.5019	0.115258		LTR35	390.68	135.791	0.257927	529.56		L1MB8	37742.1	13226.5	0.259503	50906.4		Tigger5	1513.42	496.057	0.246859	2001.18		MER84-int	706.14	231.617	0.24699	938.48		LTR39-int	355.2	123.073	0.257328	483.38		MER57F	1576.06	551.534	0.259229	2129.12		MLT1A	32424.6	11616.9	0.263772
MER66-int	3917.26	1295.17	0.248477		LTR28	1000.82	130.192	0.115111		Ricksha_0	2022.34	696.22	0.256099	2705.44		LTR54	2287.38	797.647	0.258554	3084.28		LTR24B	2060.64	674.957	0.246731	2727.3		LTR47B4	383.6	125.768	0.24691	507.26		MER83B-int	1050.96	363.322	0.256895	1432.58		L1P4d	1706.04	596.322	0.259005	2315.72		Tigger5	1429.38	511.858	0.263676
LTR35	322.34	106.475	0.2483		MER31-int	2387.89	308.959	0.114563		L1P4d	1460.16	500.963	0.255447	1997.16		MSTB2	5534.56	1896.01	0.255164	7420.3		LTR45C	1527.04	498.19	0.245992	2023.36		L1MC2	18224.1	5920.9	0.245223	24094.5		LTR54B	1822.46	624.788	0.255302	2466.76		LTR62	1913.88	668.902	0.258985	2580.5		Ricksha_a	185.94	66.0143	0.262009
MER41G	434.02	141.304	0.245608		L1M2	24731.1	3196.94	0.114471		MLT1H1-int	1931.84	661.715	0.255138	2595.76		Zaphod2	667.5	227.304	0.254027	893.5		LTR38B	1423.68	464.406	0.245967	1897.66		LTR52-int	795.94	255.949	0.243323	1053.3		LTR27E	1801.68	613.251	0.253941	2417.14		LTR38C	748.98	258.751	0.256766	1008.22		MER87	720.98	255.793	0.261876
LTR47B3	312.86	101.192	0.244395		Merlin1_HS	130.446	16.6986	0.113485		LTR27E	1596.72	540.074	0.25275	2152.34		MER83B-int	1333.64	451.689	0.253	1789.68		MER66D	987.22	319.372	0.244431	1294.18		MER66-int	3649.1	1172.96	0.243249	4820.42		LTR72	461.28	156.041	0.252771	617.42		LTR73	1098.8	377.625	0.25577	1474.9		LTR47B2	789.5	279.765	0.261642
L1P4d	1134.56	365.957	0.243887		MER21B	9344.4	1196.14	0.11348		MER89-int	2939.16	987.682	0.251521	3941.18		HERV35I-int	2487.78	839.246	0.252251	3329.16		MER34C_	2374.46	767.247	0.244213	3128.68		LTR47B3	267.22	85.7471	0.242932	350.8		MER65-int	3267.14	1098.38	0.251604	4367.7		LTR29	2818.02	967.445	0.255568	3806.12		MER87B	748.66	265.242	0.261605
Ricksha_0	1176.56	376.854	0.242597		ERV24_Prim-int	1214.65	154.256	0.112685		L1MC2	33781.6	11204.4	0.249064	44941.8		L1MB5	23928.9	8053.16	0.251803	31899.3		MER75A	109.16	35.1285	0.24346	146.06		L1P4c	337.86	107.826	0.241933	450.4		LTR53B	794.02	265.498	0.250584	1059.84		MER87B	907.52	309.949	0.254585	1216.1		LTR73	1094.42	387.424	0.261447
LTR38B	763.4	243.323	0.241698		Tigger2a	5600.44	710.767	0.11262		LTR73	1086.78	360.156	0.248909	1449.2		MLT2B2	6845.12	2297.07	0.25126	9171.46		MER6	3328.8	1068.32	0.242959	4441.66		MLT2B2	5263.28	1677.39	0.241675	6945.88		MER87B	524.96	174.996	0.25001	700.86		MLT2B5	1208.16	412.369	0.254466	1623.42		L1MB8	75895.2	26825.4	0.261149
MSTB2	5148.94	1640.03	0.241573		X7A_LINE	654.287	82.9102	0.112467		MER101-int	5559.16	1834.33	0.2481	7408.78		LTR47B4	325.58	109.03	0.250869	436.48		L1MC2	21405.4	6838.73	0.242129	28245.7		MER65D	1713.34	545.816	0.241602	2258.26		LTR44	518.64	172.612	0.249709	689.32		MER45R	2395.28	814.35	0.253721	3215.02		MER6	3525.38	1245.03	0.260989
MLT1E3-int	290.02	92.1204	0.241064		L1MA5	13267.4	1671.07	0.111863		MER66-int	4644.32	1530.63	0.247877	6179.2		Tigger5	1161.16	385.078	0.249042	1560.58		MER83A-int	1295.34	410.787	0.240772	1700.56		MER2B	2221.16	700.651	0.2398	2906.54		L1M3f	4379.12	1457	0.249652	5841.04		LTR49-int	13343.8	4527.06	0.253321	17908.2		MSTB2	8398.62	2963.13	0.260798
LTR60	136.12	43.0922	0.240453		Charlie5	1992.46	249.779	0.111397		LTR49-int	12429.2	4051.12	0.245816	16490.6		LTR23	1366.66	449.231	0.247389	1806.5		LTR27E	1420.14	450.116	0.240671	1866.62		MER57C2	1764.58	556.449	0.239742	2319.06		MER6A	2550.44	845.135	0.248893	3385.64		LTR24B	2004.92	676.961	0.25242	2680.9		L1MA10	15227.5	5302.53	0.258282
LTR39-int	394.76	124.461	0.239707		MER4D0	971.792	121.752	0.111337		MER6B	1319.14	429.564	0.245647	1750.46		LTR35	371.52	121.997	0.2472	499.94		LTR29	2405.5	749.798	0.237631	3167.42		LTR45C	1507.32	472.892	0.238809	1979		MER57A-int	5635.16	1866.93	0.248855	7482.22		Ricksha_0	2309.76	776.343	0.251561	3062.82		MER57A-int	9852.72	3419.03	0.257617
MER6	3047.48	960.343	0.239617		LTR38B	679.218	84.7365	0.110918		MER87	718.58	233.895	0.245565	949.12		MER31A	4610.32	1507.72	0.246438	6130.4		Ricksha_a	126.36	39.1184	0.236396	169		MER57A-int	4631.78	1447.33	0.238083	6078.46		MSTB2	4277.92	1416.61	0.248766	5720.54		MSTB1-int	1720.66	575.88	0.25076	2300.14		MER41G	620.16	214.452	0.256948
MLT2B5	976.64	305.524	0.238288		MER45R	979.931	121.721	0.11049		MER57F	1304.2	422.483	0.244679	1728.26		LTR51	1723.14	562.447	0.246084	2285.2		L1M3f	3987.58	1234.09	0.23634	5211.74		LTR34	1651.22	511.074	0.236357	2159.92		UCON73	25.9	8.56325	0.248475	34.64		HERVL32-int	817.92	272.483	0.249892	1092.42		MER65-int	5454	1843.08	0.252578
MER101-int	2967.18	925.192	0.237694		L1MA8	24351.9	2999.65	0.10967		MSTB2	6049.24	1933.94	0.242252	8012.18		MER6	2721.96	886.956	0.245768	3608.7		LTR54B	3115.54	963.362	0.236182	4067.4		LTR24B	2062.58	629.515	0.233838	2691.4		HERVL32-int	597.06	197.234	0.248314	791.08		Tigger1a_Mars	111.56	37.0893	0.249509	149.04		L1MB5	46386.3	15621.4	0.251927
LTR29	1736.02	540.466	0.237412		MLT2B5	701.059	86.3057	0.109613		Ricksha_a	242.24	77.1334	0.241515	317.48		LTR47B3	355.96	115.182	0.244475	471.8		UCON38	149.96	45.7479	0.233756	195.6		LTR72	905.7	276.366	0.233799	1182.54		Ricksha_0	1129.34	370.752	0.247153	1500.18		MER66-int	5557.94	1844.62	0.249186	7385.12		LTR54	3094.5	1035.64	0.250752
LTR53-int	1765.2	549.536	0.237408		LTR34	731.535	90.0033	0.109555		MLT2B2	7303.3	2315.99	0.240765	9588.04		MER39	9727.78	3117.96	0.242723	12876.6		MER66-int	3873.86	1177.63	0.233125	5043.34		LTR51	1810.92	545.15	0.231381	2358.52		MER66-int	3540.6	1156.07	0.246147	4700.1		MSTB2	6949.66	2242.62	0.243967	9202.12		L1MC	19192.9	6401	0.250099
L1MB8	47697	14827.2	0.237143		MSTB1	10625.4	1306.73	0.109513		MER87B	816.26	258.053	0.240203	1073.44		LTR49-int	6686.18	2141.8	0.242615	8852.48		MER31A	6466.5	1963.9	0.232954	8441.72		L1MC	13171.6	3956.12	0.230978	17202.9		LTR49-int	7266.56	2365.1	0.245555	9648.76		LTR51	2318.74	737.024	0.241191	3057.42		MER57F	1171.5	386.991	0.248311
LTR24B	1000.96	309.379	0.236106		L1MC2	15423.5	1894.41	0.10939		LTR48	4448.48	1398.2	0.239145	5838.5		L1MA10	8551.08	2729.28	0.24195	11240.6		L1M2b	1257.04	377.73	0.23106	1629.98		MER41G	1270.58	380.728	0.230562	1650.36		L1MB8	45507.1	14802.3	0.24544	60294.7		L1MB5	47895.9	15140.5	0.240186	63000.7		MLT2B2	8383	2750.53	0.247049
L1M3f	4124.62	1263.11	0.234442		L1M8	2997.85	364.818	0.108491		MER83B-int	1447.82	450.121	0.237163	1894.84		MER57A-int	5618.42	1788.97	0.241512	7432.26		LTR44	760.12	226.002	0.229183	988.96		MER87B	984.38	293.736	0.22982	1272.72		MER89-int	1939.56	627.539	0.244455	2564.82		MER47B	2462.2	770.337	0.238307	3242.48		ERVL-int	6270.66	2056.95	0.247003
HERV35I-int	2412.58	737.79	0.234192		Tigger19b	3036.86	365.624	0.107458		MER65-int	5969.8	1844.29	0.236021	7819.54		MER6A	2969.92	938.733	0.240168	3901.82		MER101-int	4204.08	1247.71	0.228862	5458.86		MER6	3006.12	894.139	0.229251	3880.2		MER65D	960.56	310.371	0.244208	1270.46		MLT2B2	8753.62	2727.37	0.237556	11514.2		LTR49-int	12655.5	4148.43	0.246873
L1MB5	28344.9	8659.37	0.23401		ERVL-B4-int	17246.5	2073.25	0.107313		LTR53-int	2402.72	741.925	0.235933	3142.08		MER89-int	2280.34	717.813	0.239418	2990.44		L1MA10	10491.5	3109.01	0.228594	13606.3		MER6A	3522.5	1036.12	0.227288	4568.48		MER75A	45.1	14.4926	0.243195	63.16		MER101-int	6228.3	1939.49	0.237456	8181.76		LTR29	2614.82	854.95	0.2464
LTR54B	1953.78	593.695	0.233052		LTR54B	1375.03	165.267	0.107295		LTR35A	373.2	115.125	0.235756	485.16		L1MB7	56778.6	17827	0.23895	74719.3		MSTB2	6971.42	2059.49	0.228049	8973.54		LTR38B	1294.28	380.214	0.227062	1670.96		MLT2B2	5014.72	1599.07	0.241778	6615.58		L1MB8	85709.4	26597.1	0.236826	112259		MER6B	914.22	297.002	0.245209
LTR54	2432.96	735.362	0.232098		MER2	10254.1	1224.57	0.106682		Tigger5b	3219.08	992.643	0.235686	4201.1		MER57C1	435.02	135.81	0.237917	563.82		MER6A	4083.06	1204.51	0.2278	5256.62		L1MB8	50776.2	14864.5	0.226452	65633.3		LTR62	1568.24	497.352	0.240779	2067.42		LTR54B	3456.06	1069.39	0.236306	4515.72		LTR51	1845.16	593.64	0.243415
LTR72	623.14	187.39	0.231194		MER21C	17186.7	2037.35	0.105979		LTR24B	1792.74	551.552	0.235274	2346.46		MLT1H1-int	1353.22	421.852	0.237653	1769.18		L1MB8	61218.1	17981	0.227036	79188.1		L1MA10	9062.44	2635.82	0.225317	11693.3		MLT2B5	894.46	283.153	0.240446	1184.5		Tigger5b	3828.3	1173.74	0.234652	5047.3		MamGypLTR3	1926.58	601.097	0.237806
LTR27E	1781.66	531.19	0.229669		L1MB3	42116	4983.01	0.105799		L1MB5	43032.6	13205.5	0.234815	56153.1		MSTB1-int	1768.84	551.388	0.237644	2326.6		MER57A-int	5250.78	1541.86	0.22699	6805.14		LTR44	754.6	218.665	0.224671	970.7		MER57F	822.62	260.181	0.240285	1081.84		LTR48	5110.62	1546.17	0.23227	6679.38		Ricksha_0	1572.54	490.453	0.237738
Ricksha_a	140.48	41.829	0.22944		LTR1F2	721.307	85.3128	0.105766		LTR54B	3079.42	936.991	0.233291	4011.48		MLT2B1	13431.4	4181.34	0.237405	17559		Tigger3d	662.46	194.507	0.226971	839.98		LTR53B	1661.84	478.462	0.223549	2137.52		L1MA10	9753.32	3084.68	0.240277	12846.2		L1MB7	126655	38100.9	0.231257	164814		LTR35	532.36	166.004	0.237704
LTR49-int	6761.78	2006.22	0.228811		Tigger6b	437.208	51.3239	0.105058		LTR39-int	590.14	178.881	0.232609	771.16		L1M2c	2639.14	805.771	0.233902	3428.7		L1MB5	40106.1	11760.4	0.226743	51764.8		L1MB7	75522.7	21655.7	0.222845	97134.2		L1MB5	27242.2	8602.45	0.239992	35865.5		LTR35A	404.18	121.551	0.231204	520.16		MER34C_	2338.78	729.283	0.237701
MER83B-int	1031.68	305.669	0.228564		Kanga1d	640.96	74.2591	0.103827		MER39	13612.3	4103.61	0.231634	17720.8		Ricksha_0	1095.38	333.321	0.233303	1426.1		L1MB7	90729.8	26282.1	0.224611	117068		LTR54B	2927.7	838.011	0.222537	3797		LTR38B	702.94	217.348	0.236174	919.18		MER89-int	3735.04	1121.88	0.230986	4867.64		MER83A-int	918.16	284.746	0.236715
LTR48	2969.68	877.649	0.228119		LTR28B	1777.27	205.804	0.103781		LTR51	1989.3	594.867	0.230197	2587.82		L1MC	9326.64	2829.98	0.232793	12187.5		L1P4c	414.56	118.822	0.222771	536.74		MER39	11353.5	3235.78	0.221792	14588.9		L1MB7	68539.9	21072.8	0.235154	89540.7		MER39	14820.8	4441.93	0.230597	19267.8		Tigger5b	2728.72	846.171	0.236698
MLT2B2	6599	1945.28	0.227671		L1MA5A	8796.66	1014.12	0.103368		MLT2B5	1117.36	333.625	0.22993	1440.66		ERVL-B4-int	27783.7	8422.44	0.232625	36211.4		MER47C	706.1	201.712	0.222196	910.88		L1MB5	34127.7	9673.1	0.220843	43803		MER47B	1377.18	422.814	0.234897	1786.18		MLT2B1	17689.4	5280.18	0.229877	22975.2		MER89-int	2848.7	881.695	0.236354
MER31A	4350.62	1279.23	0.227223		MER57A-int	4165.63	479.929	0.103309		MER73	1454.88	431.421	0.228713	1885.94		MER21-int	5328.12	1589.41	0.229766	6918.26		LTR54	4529.56	1290.95	0.221794	5813.42		LTR47A2	820.24	231.611	0.220193	1054.28		MER39	8139.58	2491.37	0.234351	10635.6		LTR54	4395	1302.28	0.22858	5708.08		MLT2B1	16842.2	5190.84	0.235594
LTR51	1629.82	478.522	0.226966		LTR38-int	221.713	25.5155	0.103206		MER57A-int	9429.02	2780.89	0.227757	12183.3		LTR48B	3499.34	1033.27	0.227964	4520.16		MER39	12408	3503.82	0.220202	15914.9		MER21-int	5020.6	1410.81	0.219363	6432.22		LTR54	2580.8	788.069	0.233927	3364.38		LTR35	498.8	147.202	0.227866	649.62		LTR24	958.92	293.422	0.234299
MLT1E1-int	113.62	33.3431	0.226881		Tigger4b	2775.36	318.869	0.103053		L1MB8	77099.5	22693.7	0.227408	99826		L1M3f	3713.88	1094.27	0.227586	4785.46		LTR49-int	9442.9	2662.17	0.219922	12130.8		MER31A	6127.72	1713.35	0.21851	7819.92		LTR51	1291.2	392.917	0.233307	1682.68		LTR47A2	982.36	289.174	0.227422	1269.6		L1MB7	119543	36566.8	0.234238
MER57A-int	5951.26	1745.78	0.226812		MER68	4447.07	504.59	0.101903		MER47B	2169.5	636.09	0.226722	2787.54		MER92A	556.52	163.656	0.227245	724.54		LTR39-int	527.94	148.078	0.219044	673.36		MSTB2	6267.7	1739.09	0.217202	7982.42		MLT2B1	10015.8	3045.51	0.23317	13044.4		L1MA10	20380.2	5973.3	0.226661	26294.3		LTR35A	554.64	168.741	0.233267
ERVL-int	4319.06	1254.45	0.225074		LTR27B	634.277	71.8788	0.101789		L1MB7	112567	32715.3	0.225184	145151		MLT2B5	1108.56	325.026	0.226722	1423.26		MLT2B1	12181.2	3364.8	0.216442	15577.7		MER47C	597.34	165.653	0.21711	760.3		L1MC	13424.7	4037.66	0.231221	17433.2		MER57A-int	10859.3	3182.44	0.226641	14035.6		MER39	11679.9	3515.31	0.231343
L1MA10	10761.8	3107.19	0.224038		MER52A	17201.1	1943.52	0.101518		MLT2B1	15317.9	4444.63	0.224902	19766.7		MLT1E1-int	129.42	37.8474	0.226269	167.2		MER72B	1084.76	299.628	0.216433	1379.98		LTR54	4085.3	1125.85	0.216046	5200.5		MLT1H1-int	1370.14	411.9	0.231139	1784.62		MER75A	86.28	25.2162	0.226162	114.92		Zaphod2	805.62	242.384	0.231282
Tigger5b	2389.44	682.193	0.222095		LTR1E	1692.49	190.99	0.101403		LTR48B	4322.28	1234.68	0.222187	5539.52		MER87B	644.5	188.017	0.225842	822.2		LTR47A2	941.14	258.751	0.215645	1198.94		MER101	1301.02	354.872	0.214309	1656.8		MLT2D	8039.52	2369.01	0.227603	10419.9		MLT1H1-int	2267.52	661.152	0.225752	2934.78		MER65D	1299.6	386.993	0.229452
L1MB7	71868.1	20479.9	0.221769		MER31A	3240.71	365.552	0.101366		LTR35B	910.5	259.978	0.222113	1172.68		HERVL32-int	925.16	269.649	0.225684	1198.52		MER47B	1898	519.662	0.214944	2428.98		MER73	1982.88	540.308	0.214137	2524.46		MER45R	1132.04	330.988	0.226235	1468.36		LTR72	800.42	230.888	0.223879	1033.8		MER66-int	8193.3	2386.18	0.225548
LTR38C	434.42	122.265	0.21963		MLT1E1	2307.89	258.457	0.10071		MER41G	899.32	255.436	0.221204	1157.84		LTR35A	354.76	103.217	0.225375	454.92		LTR59	702.96	192.139	0.214657	901.62		LTR35	357.64	97.2473	0.213783	457.86		Ricksha_a	155.1	45.2403	0.225817	200.56		LTR47B4	483.14	138.12	0.222322	620.54		MER47B	2037.6	593.17	0.225474
HERVL32-int	872.2	242.348	0.217441		FAM	6164.67	683.075	0.0997518		MER57C1	596.42	167.663	0.219431	767.7		MLT2D	9897.56	2878.55	0.225307	12739.9		LTR38A1	429.86	117.48	0.214638	541.4		L1M3f	3706.98	1006.15	0.213478	4750.54		Tigger5b	2494.06	720.891	0.224231	3216.02		MER68-int	1961.58	559.977	0.222076	2522.06		MLT2D	12537.2	3642.94	0.225148
MLT2B1	13089.5	3631.9	0.217201		L1MC3	35231.9	3902.19	0.0997133		LTR54	4039.24	1134.72	0.219314	5165.06		Tigger5b	2027.28	587.41	0.224658	2614.08		LTR72	1138.72	311.07	0.214562	1450.2		MER47B	1697.28	457.149	0.21219	2168.96		LTR38C	406.32	115.343	0.221107	522.06		MLT2D	14425.5	4079.93	0.220472	18465		MER31A	5131.7	1481.83	0.22406
MER39	9486.32	2590.42	0.214497		LTR47B4	281.614	31.0563	0.099326		L1MA10	17850.1	4996.67	0.218703	22898.8		MER34C_	1444.32	416.564	0.223853	1880.36		MER21-int	5307.74	1438.1	0.213184	6762.68		LTR49-int	8311.44	2235.8	0.211979	10587.3		LTR35	290.2	81.7375	0.219761	374.94		LTR47B3	394.58	111.54	0.220383	515.5		MER57C1	657.68	189.242	0.223447
MER6A	3618.78	982.718	0.213565		L1MB8	36993.4	4063.89	0.0989809		MLT2D	12209.4	3406.47	0.218142	15640.7		ERVL-int	5174.7	1485.85	0.223082	6626.96		MER101	1590.44	429.119	0.212481	2022.4		Tigger5b	2628.76	706.84	0.211908	3312.18		MER68-int	1127.9	317.559	0.219694	1441.96		LTR48B	5010.82	1413.14	0.21998	6405		LTR35B	796.16	228.586	0.223066
L1M4c	12029.3	3258.91	0.213165		Tigger3	3050.94	334.202	0.098726		MER57C2	1809.04	498.45	0.216014	2317.36		MER101-int	2553.62	725.203	0.221178	3286.3		MER65-int	4765.02	1283.52	0.212203	6046.96		MLT2B1	11373.5	3055.75	0.211774	14471.3		LTR48	2965.98	834.587	0.219595	3800.14		LTR39-int	696.38	196.021	0.219656	893.16		LTR26E	655.38	187.398	0.222358
MER87B	595.18	160.161	0.212038		L1MA9	36219.9	3962.09	0.0986038		LTR34	1410.42	387.48	0.215518	1798.36		L1P4d	1424.82	401.926	0.220023	1831.02		L1MC	16279.9	4359.52	0.211223	20609.9		LTR75B	692.66	185.686	0.211404	885.5		Zaphod2	773.42	217.553	0.219535	989.28		L1M4c	23135.7	6487.91	0.219011	29624.7		LTR38C	544.54	155.565	0.222202
MER89-int	2106.78	560.399	0.210109		L1MA4	27699.3	3028.51	0.0985593		MER68-int	1557.76	427.11	0.215183	1979.24		LTR72	609.7	169.468	0.217499	778.86		Tigger5b	2840.1	756.984	0.210444	3584.42		LTR108a_Mam	352.7	94.1534	0.210703	447.6		MER72B	640.64	178.725	0.218126	828.06		Ricksha_a	352.44	98.1789	0.217876	462.4		MLT1H1-int	2644.56	749.286	0.220778
LTR34	1026.82	272.308	0.209608		MER92A	247.673	26.9075	0.0979949		PrimLTR79	466.22	127.68	0.214986	593.06		MLT1E1A-int	373.54	103.727	0.217336	464.66		MLT2B5	926.64	244.098	0.208499	1169.72		L1M2b	1152.74	306.896	0.210255	1447.98		LTR35A	275.66	76.6994	0.217674	348.94		MER31A	6237.5	1734.85	0.217608	7966.06		MER92B	3690.5	1043.04	0.220351
PrimLTR79	331.46	87.5205	0.208889		MER21-int	3372.27	366.01	0.0979087		UCON73	61.12	16.7013	0.214611	77.82		LTR38C	589.38	163.468	0.217133	749.08		L1M4c	11790.2	3040.86	0.205034	14787.9		LTR75	1903.16	504.113	0.209412	2398.08		LTR75	1157.4	321.614	0.217451	1495.02		MER72B	1036.98	286.495	0.216472	1325.06		LTR48B	4002.42	1128.98	0.220014
MLT2D	9563.28	2524.77	0.208865		MER76	1958.75	212.396	0.0978267		MER31A	5825.9	1589.69	0.214371	7429.68		MER47B	1784.46	491.649	0.216004	2267.42		MER67C	5340.54	1367.17	0.20382	6696.58		MLT2B5	834.9	219.884	0.208463	1052.1		LTR47A2	629.88	174.292	0.216735	802.74		L1M2b	1627.16	447.643	0.215752	2062.14		L1M	631.56	177.838	0.219716
MER68-int	1174.16	309.809	0.208771		Ricksha_0	903.505	97.4334	0.097342		L1M4c	21527.9	5866.45	0.214148	27317.3		MLT1C	66571.6	18059.7	0.213393	84651.9		LTR52-int	800.44	203.908	0.203025	1003.32		LTR27E	1545.44	405.274	0.207757	1950.5		L1M4c	13311.7	3654.44	0.215396	16942.6		LTR35B	830.5	227.518	0.215042	1056.74		MER50C	577.1	161.912	0.219092
L1MC	13148.1	3423.51	0.20659		LTR37B	1919.2	206.118	0.0969822		L1M2b	1498.7	407.151	0.213632	1894.54		MER45R	1272.92	343.218	0.212369	1614.1		LTR80A	1100.96	279.854	0.202673	1381.42		MER110	1825.44	476.572	0.207024	2301.22		ERVL-int	3475.1	947.86	0.214304	4400.44		LTR24	1409.62	385.918	0.214931	1800.68		LTR47B4	462.36	124.947	0.212746
LTR35A	385.24	98.8222	0.204152		L1MA7	18064.3	1932.7	0.0966494		MER45R	2197.34	579.956	0.20882	2770.8		LTR48	3619.08	956.654	0.209071	4563.54		LTR60	144.14	36.3397	0.201351	172.96		MER65-int	3996.12	1032.33	0.205298	5034.36		MER57C2	1084.12	295.446	0.214158	1366.5		L1MC	27945.9	7469.81	0.210918	35348.1		MER72B	1015.36	271.585	0.211031
MER57C1	494.64	125.961	0.202966		Tigger3a	13214.3	1413.33	0.0966204		MLT1M-int	9.36	2.43333	0.206331	12.36		LTR39-int	467.56	123.48	0.20892	594.02		LTR24	1623.36	405.616	0.199912	2027.86		MLT2D	10456.7	2670.74	0.203447	13101.1		MER21C	20427.1	5448.16	0.210555	25905.4		MER41G	858.1	228.878	0.210564	1088.12		L1M4c	33901.4	8925.76	0.208414
LTR47A2	725.68	184.694	0.202877		L1M7	4999.76	534.577	0.0965927		LTR47B3	424.28	110.176	0.206146	530.38		LTR60	155.24	40.6968	0.207704	196.8		LTR48B	4368.66	1080.44	0.198279	5447.7		UCON73	81.12	20.36	0.200631	101.5		MER57C1	408.94	107.937	0.208826	516.8		Merlin1_HS	221.56	59.0891	0.210544	280.6		MLT1C	75358	19832.1	0.208342
MER47B	1989.1	503.165	0.201891		Tigger2b_Pri	3132.27	334.44	0.096472		LTR47B4	377.58	96.8451	0.204131	477.6		Ricksha_a	128.28	33.5884	0.207504	162.14		MLT2D	11551.3	2844.5	0.197592	14401		MLT1M-int	4.82	1.20833	0.200442	5.82		LTR48B	2807.38	740.529	0.208723	3555.24		L1M3b	5048.42	1328.03	0.208271	6409.6		LTR31	1465.48	384.467	0.207826
MER101	1162.1	290.809	0.200157		Tigger4a	3070.03	326.541	0.0961383		MER21-int	5199.74	1325.62	0.203149	6523.74		LTR24	864.5	226.338	0.20749	1094.52		LTR35A	477.66	117.272	0.197119	601.84		MER6B	861.38	214.563	0.199419	1082.94		MER21-int	3680.08	968.674	0.208373	4655.92		LTR34	1571.34	409.098	0.20657	1981.66		HERVL32-int	1164.16	303.193	0.206626
LTR35B	655.58	161.55	0.197704		OldhAT1	2783.77	295.88	0.0960756		L1M3de	3701.28	943.503	0.203132	4642.62		L1M4c	9839.4	2571.19	0.207177	12410.1		ERV24_Prim-int	2473.24	603.203	0.196072	3075.46		LTR59	688.12	170.117	0.198216	862.16		LTR24	907.44	238.058	0.20782	1143.96		LTR59	558.06	145.022	0.206266	702.06		MER21-int	6262.82	1620.84	0.205595
LTR48B	3257.3	802.531	0.197676		MSTB1-int	897.723	95.2077	0.0958856		MLT1C	79710.2	20075.1	0.201183	99798.8		MER72B	847.44	220.794	0.20669	1075.12		MER65B	489.2	119.025	0.195693	602.6		MER34B	3063.08	754.892	0.197721	3824.96		LTR75B	573.52	149.065	0.206294	712.82		L1M2a1	1302.26	336.657	0.205414	1668.02		LTR48	4422.14	1143.77	0.205496
MER72B	718.14	176.041	0.196874		MER92B	1558.67	164.804	0.0956227		MER101	1286.96	323.301	0.200776	1606.64		L1MD	10843	2811.58	0.205907	13626.4		MER6B	1062.7	255.861	0.194046	1313.08		LTR48B	3918.26	964.591	0.197547	4885.18		LTR73	991.58	257.511	0.206159	1247.56		MLT1E1-int	200.34	51.788	0.205404	251.92		LTR39-int	558.88	143.879	0.204735
LTR47B4	390.76	95.6847	0.196702		L1MEg	23576.3	2482.87	0.0952783		L1MC	26685.7	6675.86	0.200106	33367		MER67C	3918.64	1015.97	0.205887	4923.8		MLT1C	91442.7	21926.3	0.193406	113306		L1M4c	9531.94	2344.03	0.197376	11856.8		MLT1C	51436.3	13162.8	0.203761	64597.1		MLT1C	87385.6	22454.5	0.204429	109827		LTR72	702.26	179.152	0.203256
MER57C2	1235.52	295.157	0.192828		MER33	8456.08	888.175	0.0950503		MER34B	3046.78	757.981	0.199219	3798.58		MER21C	24142.3	6205.22	0.204472	30340.4		MER77	6274.18	1498.84	0.192826	7790.9		MER77	5718.26	1365.19	0.19273	7096.24		MER73	1120.42	282.381	0.201298	1400.72		MER57C1	702.94	179.621	0.203522	877.78		MLT1E1	5108.64	1301.34	0.203017
MLT1C	66754.1	15792.3	0.191315		L1M3b	2236.37	234.591	0.0949392		LTR47A2	815.04	201.882	0.198523	1017.84		LTR34	1019.44	260.106	0.20328	1285.18		MER34B	3310.46	785.822	0.191838	4099.52		MER57C1	694.48	165.181	0.192147	859.36		MSTD-int	4336.78	1076.05	0.198797	5421.54		LTR57-int	2004.78	505.266	0.201298	2526.24		MER34C2	2101.2	532.587	0.202213
MER21-int	4622.28	1082.96	0.189819		MADE1	2373.46	248.97	0.0949387		ERVL-int	4815.04	1184.72	0.197461	5972.02		MER75A	41.52	10.5779	0.203039	53.92		L1M3de	2596.2	610.159	0.190296	3213.86		LTR38A1	473.52	112.348	0.191763	585.92		LTR24B	1345.28	332.797	0.19832	1673.08		ERVL-int	5976.06	1503.08	0.20097	7488.84		PrimLTR79	382.3	96.8528	0.202133
MER73	1130.7	264.845	0.189779		Tigger6a	2236.73	233.287	0.0944473		LTR38	1031.84	253.493	0.19722	1286.88		MER57C2	1287.78	323.91	0.200975	1615.18		MER57C1	820.34	189.205	0.187416	1015.16		LTR24	1532.66	362.351	0.191213	1888.84		MER31A	4144.6	1019.12	0.197362	5159.74		MER57C2	1965.22	490.414	0.19971	2476.9		MER20	34434.7	8723.51	0.202128
L1M4	53165.9	12307.6	0.187978		MLT2E	732.089	75.8186	0.0938456		LTR31	1147.96	279.317	0.195699	1424.04		UCON73	36.18	9.08524	0.200711	45.26		MER101B	1068.08	243.951	0.185934	1312.72		MLT1C	83313	19454.7	0.189307	102781		L1M4	55204.7	13376.8	0.19505	68607.1		L1P4c	265.12	65.9745	0.199262	336.12		MSTD-int	8318.44	2103.89	0.201864
ERVL-B4-int	23899.5	5476.63	0.186431		MLT1H1	9042.28	936.161	0.0938184		L1M3b	4592.42	1116.88	0.195625	5678.44		L1MDb	3808.82	955.14	0.200493	4762.38		MER57F	1383.42	314.996	0.185464	1702.08		MER67C	4908.9	1145.91	0.189256	6063.62		MER34B	1676.08	398.092	0.191928	2073.14		UCON93	49.32	12.22	0.19857	61.54		LTR34	1246.34	311.907	0.200165
MER92-int	2395.36	543.148	0.184838		L1MEc	40124.3	4151	0.0937544		LTR72	692.88	164.248	0.191626	855.12		MER73	1226.72	304.542	0.198883	1530.06		ERVL-int	3432.06	767.907	0.182836	4204.3		LTR42	1721.72	399.566	0.18836	2121.32		LTR38-int	254.6	60.4665	0.191917	320.38		MER21-int	6396.7	1572.44	0.197316	7968.68		MER34D	1112.66	277.72	0.199744
MER34B	1858.18	414.949	0.182545		MER131	516.505	53.3348	0.0935962		MER72B	1053.82	247.045	0.189908	1294.98		MLT2C2	3099.06	762.545	0.197468	3895.98		LTR31	1422.7	317.669	0.18253	1741.44		ERVL-int	3332.04	765.749	0.186869	4091.64		ERVL-B4-int	18862	4459.87	0.191232	23346		MLT1E1A-int	545.1	133.102	0.196257	682.58		UCON93	18.24	4.54	0.199298
MER21C	24680.4	5497.28	0.182164		Tigger2	9191.26	948.308	0.0935255		LTR52-int	908.8	212.513	0.189521	1119.88		MER67B	1800.28	439.13	0.196092	2233.5		MER73	2121.98	473.238	0.18235	2594.52		L1M4	52937.4	12073.7	0.185718	64949.5		L1M2b	1133.08	267.23	0.190836	1403.92		MLT1E3-int	484.72	116.781	0.194149	604.06		MER101-int	6266.68	1555.02	0.198809
MER70A	2397.24	531.095	0.181364		LTR55	1128.28	116.055	0.0932669		LTR24	1245.86	290.055	0.188848	1538.34		LTR59	396.92	95.7145	0.194291	486.38		LTR53B	1811.58	403.884	0.182302	2214.8		MER101B	1001.2	228.14	0.185579	1226.64		MER110	1437.72	338.191	0.190432	1774.72		MER34B	3341.02	793.747	0.191969	4123.62		LTR38	1225.36	302.225	0.197845
LTR59	361.24	78.3947	0.178318		LTR65	939.416	96.2661	0.0929495		MER57E1	1627.9	378.89	0.188804	2002.6		MER70A	2522.28	603.408	0.193048	3128.34		UCON73	85.98	19.1025	0.181786	105.12		MER72B	1149.44	261.798	0.18551	1422.5		LTR31	841.58	196.83	0.189549	1039.44		L1M4	104304	24699.8	0.191465	128889		MER67C	5291.92	1301.04	0.197338
MSTD-int	5079.32	1079.25	0.175243		MER104	1576.27	161.334	0.0928485		LTR57-int	1867.8	428.591	0.186637	2294.7		PrimLTR79	320.44	74.8315	0.189317	395.46		MSTD-int	4352.24	965.355	0.18154	5314.64		LTR31	1225.6	276.673	0.184169	1504.02		MLT1E3-int	295.9	67.284	0.185262	364.1		MER21C	32624.4	7688.66	0.190724	40283.5		LTR57-int	1925.4	470.718	0.19645
Zaphod2	969.46	201.876	0.172347		MER96B	1434.1	146.782	0.0928481		MER67B	2658.16	609.322	0.186481	3263.7		L1M4	43047.6	10000.2	0.188513	53147.1		L1M4	63711.7	14104.7	0.181256	77908.3		L1MD	16870.2	3801.84	0.183912	20685.1		LTR34	1062.36	240.522	0.184608	1305.3		LTR72B	743.64	174.877	0.190391	916.66		MER101	2179.46	532.823	0.196448
MLT2C2	3040.62	632.061	0.172098		L1MA4A	25449.4	2589.39	0.0923503		MER21C	28547.6	6543.35	0.186468	35088.1		MLT1-int	720	163.811	0.185346	885.84		UCON93	16.3	3.58	0.18008	19.88		Tigger6b	789.26	174.624	0.181167	965.3		MER70A	1794.54	404.549	0.183962	2211.32		Zaphod2	1819.6	424.497	0.189162	2244.8		MER57C2	1877.54	458.306	0.196206
UCON77	21.36	4.42	0.171451		L1MD3	9298.5	945.774	0.0923223		LTR59	584.36	133.024	0.185429	716		LTR72B	574.32	129.968	0.184538	709.34		MER92-int	2811.16	609.575	0.1782	3422.62		MER34-int	1587.94	350.237	0.180704	1935.16		LTR57-int	1069.8	239.211	0.182741	1316.82		MER73	1596.54	372.33	0.189109	1972.26		MER21C	36193	8777.88	0.19519
LTR31	1226.98	252.885	0.170884		L1M5	57545.6	5845.34	0.0922109		MER8	4335.96	984.582	0.185053	5330.12		MLT1D	71622.9	16194.3	0.184409	87855.3		L1M4b	20590.6	4463.35	0.17815	25040.1		UCON38	136.16	29.7851	0.179488	165.94		L1M2a	3668.38	817.441	0.182228	4464.32		LTR38	1304.88	304.024	0.188963	1613.5		LTR47A2	1170.68	281.299	0.193735
MER8	3775.16	771.068	0.169606		LTR47A	1638.29	166.222	0.0921146		Merlin1_HS	164.08	37.1735	0.18471	201.14		LTR38A1	459.18	102.442	0.182404	560.7		LTR42	1873.68	405.904	0.178061	2283.38		MSTD-int	4213.14	899.504	0.175937	5107.72		MER101	1097.6	244.195	0.181991	1343.98		MER101	1517.42	350.325	0.187566	1876.46		MLT1M-int	9.48	2.27619	0.193616
L1MCa	26488.9	5409.25	0.169579		LTR41B	2582.4	262.001	0.0921112		MER95	589.48	133.53	0.184687	723.3		MSTD-int	6348.6	1403.43	0.18104	7758.2		L1MD	21118.1	4557.03	0.177488	25638.9		LTR80A	963.22	203.984	0.174763	1170.06		Tigger17a	6978.72	1551.22	0.181856	8515.4		LTR31	1507.98	339.468	0.18375	1838.22		LTR59	551.14	131.952	0.193169
MER34D	871.26	177.857	0.16953		HERV35I-int	1790.92	181.433	0.0919878		L1M4	96765.3	21852.8	0.184228	118754		LTR35B	705.24	155.805	0.180949	862.2		MER58A	32948.4	7019.6	0.17563	39940.7		LTR35A	458.92	96.5338	0.173793	557.62		MER20	31574.1	7013.97	0.181765	38585.8		MER70A	3114.98	694.872	0.182388	3805.44		MLT2B5	1529.48	365.639	0.192937
MER34B-int	1418.88	286.543	0.168019		Eulor11	84.4851	8.55125	0.0919129		MER70A	2614.46	579.228	0.181366	3190.26		MER34B	2102.04	462.174	0.18024	2566.34		MER45R	1894.06	400.875	0.174678	2298.24		MER57F	1357.74	283.787	0.17288	1640.28		MLT2C2	2519.44	554.663	0.180431	3073.88		MSTD-int	7220.22	1609.43	0.182276	8831		MER67B	1997.16	476.177	0.192524
Tigger17a	9155.84	1842.53	0.167527		LTR38	681.673	68.84	0.0917239		MSTD-int	6076.64	1344.09	0.181127	7422.82		MLT1E3-int	323.06	70.828	0.179818	393.68		MER70A	2721.02	569.123	0.172978	3287.08		MER70A	2381.32	496.874	0.172634	2875.44		L1M3b	3248.42	714.188	0.180232	3961.04		ERVL-B4-int	32422.5	7203	0.181777	39621.1		ERVL-B4-int	33728.8	8032.3	0.192339
LTR38	947.9	188.582	0.165935		L1MCc	7378.67	744.696	0.0916733		MER50C	497.98	107.704	0.177822	614.42		L1M2b	1492.78	326.187	0.179325	1830.4		MLT2C2	3573.2	746.124	0.172741	4314.74		LTR38	880.72	183.065	0.172088	1071.74		L1M3de	2363.94	517.92	0.179717	2894.54		LTR53B	1176.36	261.022	0.181595	1435.3		L1M2a	8857.92	2074.88	0.189785
MER58A	23103.2	4545.33	0.164397		MER58D	693.218	69.7412	0.0914089		LTR53B	1055.04	226.96	0.177036	1285.1		UCON19	44.46	9.7	0.179099	53.6		LTR57-int	1148.48	234.331	0.16946	1389.88		MER65B	479.1	98.7387	0.170876	575.24		L1M2a1	962.38	210.49	0.179466	1189.18		PrimLTR79	566.38	124.305	0.179974	689.2		MER75A	72.12	16.8142	0.189064
Merlin1_HS	187	36.5364	0.163447		L1MEf	24470.8	2456.27	0.0912197		MLT2C2	3781.6	811.49	0.176676	4618.02		MER58A	21957.9	4763.8	0.178275	26743		L1P4d	1680.02	341.149	0.168788	2023.26		MER8	3559.96	719.214	0.168073	4263.98		MLT1E1A-int	309.36	67.6143	0.179361	370.6		Tigger17a	13783.3	2965.54	0.17706	16734.3		MER34B	2194.92	511.61	0.189028
LTR72B	562.4	109.252	0.162661		L1MC4	45753.3	4582.55	0.0910394		MER34D	1195.04	255.224	0.175984	1452.94		LTR31	1315.46	284.948	0.178047	1599.14		L1M2a1	901.88	180.862	0.167041	1078.4		MER58A	29596.4	5974.58	0.167962	35584		LTR41B	2610.08	564.887	0.177919	3169.18		MER92-int	4932.84	1058.9	0.176726	5976.3		L1MCa	47717.5	11088.6	0.188562
MLT1D	70141.8	13550.6	0.16191		MER45B	3141.73	314.507	0.0909969		LTR42	1429.3	303.506	0.175153	1734.16		MER77	5747.6	1244.61	0.178	7002.94		L1MCa	31346.5	6245.68	0.166143	37612.1		L1P4d	1588.7	320.252	0.167763	1918.12		MLT1E1-int	136.56	29.4874	0.177584	166.44		L1M2a	5820.6	1247.29	0.176473	7081.04		MER70A	3621.02	838.761	0.188072
L1MC3	51717.5	9913.51	0.160853		MER31B	3080.75	308.157	0.090931		MER67C	6817.52	1447.3	0.175116	8266.02		L1M	380.02	81.9256	0.177349	453.06		Charlie12	45.22	8.98485	0.165757	52.96		L1M4b	18601.1	3743.33	0.167528	22327.3		LTR59	344.92	73.7434	0.17614	411		MLT2C2	4570.22	979.067	0.176431	5589.9		MER58A	27394.2	6297.25	0.18691
LTR64	1210.62	231.827	0.160718		LTR108e_Mam	247.238	24.6611	0.0906994		L1M2a1	1375.3	291.315	0.174794	1657.48		MER50C	407.16	87.6751	0.17718	500.08		MER53	10293.2	2038.15	0.165282	12323.1		MER21C	29535.4	5926.41	0.167121	35510.5		LTR35B	664.24	141.228	0.175337	806.54		L1MCa	53017	11353.5	0.176378	64465		L1MD	24165.2	5526.64	0.186133
MER20	36240.1	6931.04	0.160548		LTR26D	517.208	51.5876	0.0906962		LTR72B	636.46	134.397	0.174347	769.4		L1MC3	43708.9	9396.01	0.176933	53076.9		Tigger6b	1044.44	206.287	0.164933	1243.14		MLT2C2	3243.22	648.421	0.166619	3895.72		L1MCa	26272.8	5551.73	0.174448	31799		MER58A	36750.4	7851.5	0.176035	44618.6		L1M4	112131	25401.5	0.184694
MER34C2	1518.8	290.044	0.160348		MER44D	1832.16	182.493	0.090583		Tigger17a	11617.5	2451.02	0.17422	14055.9		L1MCa	22904.2	4899.76	0.176225	27768		MLT1D	92685.3	17990.9	0.162555	110676		LTR81AB	780.96	155.622	0.16616	937.7		LTR38	719.3	150.792	0.173306	870.52		MER67C	7742.66	1647.01	0.175407	9367.24		Tigger19b	4516.92	1013.39	0.183243
MER67C	3960.24	755.533	0.160214		L1ME3G	19748.1	1965.11	0.0905028		MER58A	32375.1	6786.54	0.173296	39135.6		MER34D	799.76	170.401	0.175642	971.08		LTR45	985.78	191.314	0.162531	1177.5		LTR57-int	1021.06	202.632	0.16559	1221.38		MER34D	961.92	201.489	0.173188	1163.06		MLT1D	96770.8	20226.7	0.172881	117029		L1M2b	2454.96	549.684	0.182945
L1M2a1	1064.6	200.446	0.15845		MamGypLTR3a	2319.25	230.381	0.0903586		ERVL-B4-int	27495.7	5712.58	0.172023	33230.6		MER34C2	1637.58	348.516	0.175478	1986.18		MER21C	32893.2	6364.71	0.162126	39259.5		ERV24_Prim-int	2496.34	491.632	0.164537	2980.02		UCON93	16.46	3.44	0.172864	19.9		MER54B	2571.2	536.636	0.172672	3096.64		MLT1D	93896.2	20866.3	0.181822
MER67B	1751.24	328.081	0.157783		LTR37A	2068.28	204.93	0.0901503		MER77	6698.78	1388.71	0.171711	8089.06		LTR47A2	829.48	176.43	0.175393	1002.22		MER57E2	255.38	49.4108	0.162114	303.56		ERVL-B4-int	20334.2	3959.99	0.163001	24265.9		Merlin1_HS	118.24	24.7049	0.172828	142.38		LTR108d_Mam	324.76	67.6305	0.172355	396.66		L1MDb	6258.54	1370.63	0.179657
UCON73	26.94	4.99333	0.156367		LTR1D	2157.21	212.454	0.0896558		L1MCa	49305.6	10107.6	0.170124	59423.1		LTR108d_Mam	191.54	40.1541	0.173307	230.96		ERVL-B4-int	21389.8	4108.09	0.161115	25483		Tigger6a	4233.26	820.226	0.162309	5055.04		MER34C	375.86	78.3599	0.172515	457.1		MER8	5201.2	1078.75	0.171777	6285.6		LTR38-int	486.34	106.377	0.179473
Tigger6b	593.4	109.823	0.156171		LTR41	3079.85	303.028	0.089577		MER34C	629.34	127.47	0.16843	763.68		MER101	1102.54	230.409	0.172857	1337.08		MER67B	2940.52	564.074	0.160953	3498.08		L1MCa	26596.1	5130.51	0.16171	31648.7		MER58A	20389.1	4244.98	0.172321	24600.6		LTR64	1760.96	363.1	0.170946	2127.14		MER67A	1499.26	327.412	0.17924
L1M	441.12	81.5938	0.156096		MLT2C2	1957.95	191.256	0.088989		MLT1D	86764.3	17481.1	0.167692	104241		MER34	2934.6	610.753	0.172269	3535.2		LTR38-int	365.34	69.5118	0.159852	439.22		MER57E1	1508.86	289.59	0.161022	1807.52		MLT1D	57861.4	12003.1	0.171805	69843.9		MER77	7391.46	1520.25	0.17059	8923.34		MER89	7132.98	1539.54	0.177519
L1MD	16177	2970.8	0.155151		MER113A	1150.64	112.176	0.0888298		L1M2a	5874.34	1180.24	0.167301	6974.98		MER31B	4948.54	1028.63	0.172093	5972.36		MER77B	6217.56	1180.96	0.159621	7376.44		LTR72B	532.96	101.89	0.160494	632.58		MER57E1	1042.06	215.552	0.171398	1262.72		MER57E1	1974.28	405.31	0.170328	2390.08		MER92-int	3363.74	725.604	0.177438
MER53	4253.4	780.928	0.155121		LTR16D2	783.693	76.3626	0.088788		L1M3e	5461.86	1097.11	0.167269	6547.32		MER20	33091.7	6849.84	0.171497	39939.1		Tigger17a	11358.3	2145.26	0.158866	13495.1		MLT1D	84444.1	15970.7	0.159048	100384		LTR72B	422.32	87.1794	0.171108	509.22		MER53	10654.2	2181.05	0.169926	12821.5		L1M2a1	2649.46	565.133	0.175802
LTR57-int	1247.56	228.827	0.154991		MER106B	584.158	56.8527	0.0886922		MER34C2	2646.58	529.33	0.16667	3174.7		MER8	3291.12	680.731	0.171389	3963.16		MER34	5171.24	976.691	0.158865	6145.68		MER45R	1708.88	322.796	0.158882	2032.06		MER67C	4081.64	840.539	0.170766	4926.38		L1MDb	6761.2	1371.43	0.168633	8114.6		UCON25	41.28	8.74857	0.174872
MER57E1	1197.54	218.989	0.154596		L1ME3E	7290.68	708.866	0.0886132		Zaphod2	1654.78	328.578	0.165668	1988.54		LTR38-int	302.26	61.6913	0.169504	354.82		L1M3e	2899.18	545.591	0.158382	3449.86		Tigger17a	9682.96	1824.89	0.158578	11508.6		MER92-int	2383.8	490.547	0.170664	2865.2		MER20	48484.7	9767.99	0.167683	58242.5		L1MC3	67814.7	14039.5	0.171518
LTR47B	124.58	22.7201	0.154243		MER57C2	873.931	84.9342	0.0885779		MER53	9799.84	1940.45	0.165281	11745		LTR38	1092	219.773	0.167539	1310.86		Eulor6C	15	2.82	0.158249	17.82		MER53	9674.66	1812.81	0.157807	11490.7		MER77	4416.24	908.224	0.170576	5328.2		UCON99	123.36	24.78	0.167274	148.18		MLT2C2	3881.52	794.328	0.169879
LTR06	244.38	44.4146	0.153793		L1MDa	18707.1	1816.68	0.088516		MER34	5183.64	1004.34	0.162305	6196.46		Tigger17a	8544.92	1692.69	0.16534	10220		LTR72B	575.76	107.825	0.157735	682.02		MER20	59757.6	11155.5	0.157312	70922.9		MLT2C1	4971.1	1022.13	0.170548	5994.48		MER34C	594.26	119.141	0.167005	707.72		MLT1E3	9250.82	1882.34	0.169075
MER34C	375.36	67.8076	0.153007		MER57E1	766.158	74.1239	0.0882131		Charlie12	104.1	20.1312	0.162047	126		LTR64	1029.58	203.927	0.165323	1230.92		MER8	4187.76	782.608	0.157455	4976.02		MLT1E1A-int	376.52	70.1376	0.157028	448.72		MER41G	767.68	156.937	0.169732	927.58		MLT1A1-int	4537.1	906.763	0.166566	5434.06		MER34	3724.16	757.056	0.16894
MLT1A1-int	3195.42	575.887	0.152702		Tigger20a	1573.05	151.292	0.0877388		LTR64	1528.02	295.168	0.161897	1821.82		MER53	4465.1	875.809	0.163981	5343.5		MER20	64179.4	11971.7	0.15721	76147.7		LTR33A_	8653.52	1595.43	0.155668	10249		MER34B-int	1358.32	274.009	0.167864	1630.96		L1M3de	3907.84	777.388	0.165923	4718.7		MER8	4216.44	856.892	0.168901
MER31-int	3393.4	611.05	0.152593		Tigger1a_Art	307.406	29.5407	0.0876718		MER20	43993.8	8423.97	0.160708	52427.1		MER57E1	1193.62	232.345	0.162939	1422		LTR53-int	2122.7	393.825	0.156495	2521.44		MSTA1-int	96.8	17.8195	0.155466	115.84		MER8	2896.84	570.862	0.164623	3476.58		LTR38A1	704.42	140.091	0.165884	845.24		LTR64	1152.72	234.019	0.168755
MER31B	4588.7	816.286	0.151025		MER110	1070.03	102.586	0.0874845		MLT1E1-int	172.14	32.7278	0.159751	204.9		MER34B-int	1212.36	235.496	0.162652	1451.78		MER57E1	1624.56	296.59	0.154382	1918.52		Merlin1_HS	132.86	24.398	0.155146	156.9		LTR47B	144.46	28.4029	0.164309	169.84		MER67B	2954.88	584.404	0.165119	3539.52		MER33	13465.9	2712.06	0.167639
MER34	3095.06	548.716	0.15059		MER52D	5821.73	556.691	0.0872772		UCON38	100.56	19.0367	0.159174	119.24		MLT1A1-int	4051.76	784.986	0.162296	4822.86		MER34-int	1658.86	300.491	0.153363	1953.5		MER34B-int	1729.44	316.213	0.154578	2051.4		L1MD	16395.4	3218.37	0.164087	19588.3		Charlie12	127.8	25.2044	0.16473	156.42		LTR38A1	659.32	132.253	0.167076
L1MDb	3544.38	627.718	0.150456		L1MEh	4082.34	389.219	0.0870433		MLT1A1-int	3769.58	711.543	0.158787	4490.2		MER67A	1314.56	253.223	0.161517	1568.52		LTR108a_Mam	384.58	69.4364	0.152938	453.46		MER67B	3266.82	596.12	0.154318	3872.84		L1MC3	46542.5	8945.33	0.161212	55529.6		UCON53	100.02	19.5223	0.163309	119.5		MER57E1	2140.98	426.647	0.166164
UCON93	27.36	4.84	0.150311		LTR51	1312.05	124.78	0.0868439		LTR38-int	511.28	95.6045	0.157533	598.64		LTR06	273.04	52.4489	0.161139	324.52		MER34D	1487.74	265.391	0.151381	1759		MER34D	1446.76	260.519	0.152593	1703.8		MLT1A1-int	2729.08	523.613	0.160978	3252.64		LTR38-int	469.96	91.4422	0.162882	562.56		MER73	1519.26	301.826	0.165739
LTR38A1	423.46	74.6396	0.149849		HAL1b	5562.77	528.743	0.0867999		L1M4b	29676.8	5459.43	0.155379	35140.6		Charlie5	2075.78	396.566	0.160401	2478.8		UCON19	65.8	11.73	0.151296	77.08		LTR41B	4078.42	732.956	0.152338	4819.44		MER31-int	3162.14	605.809	0.160779	3765.88		MER34	5522.28	1069.16	0.162204	6591.42		X5B_LINE	51.78	10.281	0.16566
MLT1E3	6905.3	1207.26	0.148814		Tigger4	4666.8	442.678	0.0866386		L1MDb	6325.72	1161.09	0.155085	7487.06		MER101B	758.28	144.764	0.160307	897		MER34B-int	2081.06	370.725	0.151206	2454.94		LTR53-int	1935.72	345.294	0.151377	2280.52		MLT1B-int	1702.64	322.159	0.159107	2025.66		MER34B-int	2884.18	555.139	0.161409	3454.4		L1M3b	8811.2	1749.11	0.165631
L1M3b	3519.52	612.755	0.148285		LTR38C	292.099	27.5857	0.0862902		L1MC3	82493.9	15121.6	0.15491	97606		MLT1B-int	2120.46	401.28	0.159128	2513.84		L1MC3	55063.6	9761.3	0.150579	64807.4		L1MC3	48459.1	8614.99	0.150944	57109.2		MER34C2	2285.68	430.617	0.158531	2721.5		MER34D	1399.94	268.183	0.160769	1668.1		MER53	5451.2	1076.15	0.164868
L1M2a	4337.44	731.098	0.144242		L1ME2z	10851.3	1022.84	0.0861399		MER34B-int	2907.22	531.758	0.154627	3419.06		MER89	4650.26	877.547	0.158751	5525.88		Tigger6a	4769.9	840.671	0.149837	5624.36		MER68-int	1487.04	263.452	0.150502	1750.62		LTR42	1046.5	193.317	0.155924	1240.16		MER34C2	2816.54	537.438	0.160239	3352.12		Tigger17a	11183.7	2184.57	0.163415
L1M3de	2453.84	411.539	0.143625		MER6	2368.67	223.035	0.086057		MER92-int	4542.72	828.082	0.154182	5359.76		MER54B	2075.62	381.026	0.1551	2457.38		LTR75B	676.74	119.191	0.149751	786.74		PABL_B-int	1616.98	284.103	0.149443	1896.6		LTR64	983.96	180.311	0.15487	1165.18		L1MC3	93376.1	17578.2	0.158427	111038		MER45R	1387.38	269.969	0.162892
LTR45	635.16	106.214	0.143266		LTR24B	874.525	82.1471	0.0858676		LTR38A1	609.7	111.125	0.154164	718.4		ERV24_Prim-int	1954.28	356.517	0.154283	2302.48		MLT1A-int	1278.18	223.469	0.148816	1516.88		MER92-int	2457.8	430.845	0.149151	2899.96		L1M	506.98	92.4739	0.154264	591.06		L1MD	34555.4	6441.72	0.157126	41010.3		LTR53B	1179.14	228.075	0.162075
MER77	6085.2	1017.27	0.143228		L1MC5a	24743.6	2310.4	0.0853997		L1M	870.92	158.052	0.153602	1027.96		hAT-16_Crp	21.5	3.88642	0.153091	26.34		Tigger17c	2019.38	346.527	0.146467	2374.94		Tigger17c	1796.44	313.137	0.148436	2111.58		MER90	2272.18	411.218	0.153245	2689.32		LTR42	1708.4	317.544	0.156739	2026.46		MLT1A1-int	5422.6	1047	0.161833
MER89	4635.4	768.948	0.142283		L1ME3D	6812.79	633.448	0.0850695		Tigger6b	1000.04	181.025	0.153273	1178.78		L1M3b	3280.22	589.959	0.152437	3869.66		MER68-int	1718.72	292.142	0.145282	2009.74		MER50C	583.74	99.8794	0.146104	681.06		LTR38A1	372.76	66.9988	0.152354	440.74		MER31B	7069.08	1304.07	0.155744	8365.96		MER68-int	1869.44	355.688	0.15985
MER33	12640	2093.08	0.142067		L1M4b	10705	993.495	0.0849253		MER34-int	1884.52	339.523	0.15266	2216.72		PABL_B-int	2315.9	415.652	0.152167	2733.32		LTR81AB	903.02	153.44	0.14524	1055.72		L1M3e	2860.66	488.026	0.145737	3330.04		MER53	6992.14	1254.84	0.152157	8246.52		L1M3e	6545.38	1199.11	0.154834	7693.86		ERV24_Prim-int	2503.88	474.943	0.15944
LTR38-int	333.18	55.0593	0.141818		MSTB2	3962.64	367.005	0.0847655		PABL_B-int	2111.28	375.098	0.150861	2489.36		MER34C	366.36	65.6477	0.151959	421.4		MER95	523.4	88.9165	0.145213	610.84		MLT1A1-int	2472.62	421.095	0.145521	2890.52		MER92B	2625.06	469.719	0.151778	3095.7		LTR47B	191.16	34.9431	0.154545	229.76		MLT-int	2084.94	395.145	0.159327
LTR108a_Mam	271.18	44.3279	0.140497		L1MB5	22703.3	2097.2	0.0845627		MLT2C1	8370.14	1479.28	0.15019	9851.78		Charlie12	54.38	9.7361	0.151851	64.26		LTR64	1820.72	305.652	0.143744	2129.36		MLT2C1	7092.98	1203.25	0.145036	8299.82		PABL_B-int	1412.58	252.18	0.151481	1659.86		PABL_B-int	2603.48	474.944	0.154281	3080.96		MER57D	2093.74	395.663	0.158939
L1M2b	1442.44	235.646	0.140426		MER44C	3112.57	286.746	0.084354		MLT1E3	8977.94	1580.09	0.149658	10535.5		LTR45	614.1	109.281	0.151069	725.6		MLT1A1-int	2588.86	433.689	0.143485	3021.34		MER34C	533.42	89.1289	0.143168	616.6		MER89	4650.04	807.111	0.1479	5466.64		MLT-int	1727.92	313.516	0.153576	2021.6		LTR72B	769.42	144.803	0.158389
MER50C	366.58	59.8135	0.140278		LTR86A2	512.861	47.1448	0.0841862		UCON99	111.6	19.5986	0.149381	131.24		MER68	6776.14	1204.34	0.150911	7977.58		MER89	8171.12	1368.24	0.143431	9539.58		MER34C2	3443.96	572.729	0.142587	4002.98		MER50C	442.14	75.765	0.146291	518.5		Eulor6C	29.78	5.4	0.153496	34.98		MER34B-int	1879.06	351.958	0.157757
MER65B	478.56	77.8417	0.139902		L1MC4a	20036.8	1832.95	0.0838121		MLT-int	1595.78	279.727	0.149147	1866.68		Tigger6b	522.06	92.0769	0.149929	614.76		PABL_B-int	1680.72	280.456	0.143004	1946.02		MER92C	977.9	161.693	0.141886	1138.9		MLT-int	1091.34	186.975	0.146267	1266.42		MER31-int	6714.12	1211.91	0.152902	7931.92		MER77	8198.36	1525.16	0.156852
ERV24_Prim-int	1863.88	302.594	0.139671		ERV24B_Prim-int	1214.32	110.812	0.0836238		L1MD	32857.5	5735.97	0.148625	38610		MER34-int	2111.92	372.371	0.14989	2488.16		MER34C2	3362.28	557.391	0.142203	3929.36		MER34	4814.32	794.074	0.141587	5572.58		MLT1E3	5803.5	973.226	0.143613	6784.38		L1M	1037.64	186.008	0.152011	1213.54		LTR45	782.54	145.326	0.156624
MER54B	2115.7	340.397	0.138593		MER87B	432.505	39.4606	0.083609		L1M3c	6553.68	1138.42	0.147999	7685.5		MER33	9607.14	1692.41	0.149777	11294.9		LTR38	962.58	159.364	0.142043	1115.64		MER95	494.1	81.0677	0.140946	576.22		MER34-int	1340.08	222.794	0.142554	1556.98		hAT-16_Crp	34.7	6.2088	0.151772	40.64		Charlie9	1188.14	220.421	0.156486
LTR42	1395	222.638	0.137631		MER70C	979.782	89.352	0.0835742		MER101B	1066.96	183.583	0.146803	1251.12		LTR57-int	1325.46	232.743	0.149366	1547.06		MER31B	6330.12	1047.44	0.141976	7357.42		L1MCb	8108.9	1310.64	0.139141	9437.02		Tigger6a	2734.66	453.195	0.142163	3186.12		MLT1B-int	2963.18	526.622	0.150903	3494.56		OldhAT1	4330.2	801.731	0.156224
MER68	6650.06	1060.14	0.137498		Looper	826.564	75.3061	0.0834999		MER68	7761.46	1332.75	0.146549	9087.88		MER97b	329.8	57.6552	0.148805	385.08		L1MCb	9291.3	1527.28	0.141172	10827.3		MER96B	4849	780.818	0.138693	5622.92		MLT1-int	522.74	86.4072	0.14185	602.66		MER65B	678.34	118.551	0.148766	786.76		MLT1-int	979.5	178.663	0.154264
Charlie6	1276.7	203.443	0.137448		L1M	311.149	28.2307	0.0831833		MER31B	6397.44	1089.65	0.145537	7485.56		MLT1E3	7649.42	1327.5	0.147879	8967.74		MER50C	522.86	85.9012	0.141108	618.66		MER77B	5354	860.194	0.138424	6201.4		MER68	5155.48	852.018	0.141826	5999.26		MER50C	475.76	82.8623	0.148333	565.36		MLT1E1A-int	409.02	73.5948	0.152492
PABL_B-int	1914.34	301.803	0.136184		Charlie10	1579.62	143.125	0.0830793		MLT1E1A-int	501.7	85.1314	0.14507	588.52		LTR42	1336.08	231.005	0.147411	1567.74		MER33	23017.9	3773.59	0.14085	26796.2		L1MDa	31861.9	5109.31	0.138197	37025.5		MER31B	4447.44	734.602	0.141759	5183.16		UCON25	108.24	18.7343	0.147544	126.98		LTR42	1623.24	288.318	0.150829
MLT1B-int	1952.38	303.764	0.134638		MER8	2554.42	231.2	0.082998		LTR75B	765.92	129.676	0.144793	895.14		MER92-int	2292.06	395.898	0.147286	2691.94		L1MD2	47765.6	7817.48	0.140645	55647.2		MLT-int	1154.56	184.82	0.137989	1352.74		MLT1A0-int	4362.44	718.156	0.141353	5093.24		MER68	9035.5	1557.62	0.147041	10599		LTR16D2	1126.64	198.814	0.149997
MER57D	1187.26	184.669	0.134605		Tigger7	5295.53	477.282	0.0826776		MLT1A0-int	6185.74	1038.27	0.143725	7230.12		MLT-int	1482.8	255.92	0.147189	1741.7		MSTA1-int	98.36	16.0172	0.140039	117.42		MER57E2	256.5	41.0381	0.137925	296.82		MLT1E1	2819.76	461.33	0.140603	3282.92		MER33	26053.6	4480.52	0.146738	30523.4		MER54B	2414.56	425.971	0.149962
MLT1-int	581	89.4798	0.133456		Charlie9	868.644	78.1031	0.0824963		MER31-int	6173.76	1032.16	0.143237	7230.14		MLT1A0-int	6019.24	1037.69	0.147046	7069.04		LTR33A_	9117.94	1478.42	0.139522	10595.4		LTR64	1717.56	272.047	0.136734	1986.7		LTR75_1	627.34	102.359	0.140276	731.06		MLT1A0-int	7218.34	1236.68	0.146266	8478.16		MLT1B-int	3224.66	568.444	0.149862
LTR53B	1061.26	162.64	0.132887		LTR26C	851.396	76.4069	0.0823525		MLT1E3-int	535.24	89.0162	0.142596	623.86		MER58B	11037.2	1894.01	0.146468	12891.6		MLT1E3	10172.2	1633.13	0.138338	11804.6		MER33	20379	3221.62	0.136506	23582.1		Tigger6b	540.34	87.6618	0.139588	626.46		Tigger6b	1166.72	199.172	0.145818	1366.46		LTR108d_Mam	221.1	37.9993	0.146659
L1MD2	37617.1	5718.8	0.131964		HERVL74-int	1005.22	89.9614	0.0821431		MLT1B-int	2557.38	416.688	0.140107	2960.82		L1M2a	3754.72	644.065	0.146419	4385.12		PRIMAX-int	162.08	25.7826	0.137242	184.14		MLT1A-int	1170.52	184.525	0.136176	1347.22		MER57D	1173.08	190.092	0.139448	1367.3		L1M3c	7393.18	1256.73	0.145288	8616.94		MER31B	6577.92	1103.95	0.143709
L1MD3	13656.7	2070.76	0.131665		MamRep1527	2069.63	183.448	0.081421		Tigger17c	2217.76	357.023	0.138661	2577.8		LTR105_Mam	2088.24	356.713	0.145898	2444.92		MER58B	21657.4	3418.9	0.13634	25110.9		L1M3b	2916.84	459.238	0.136027	3368.22		ERV24_Prim-int	1856.28	300.749	0.139427	2154		MER89	6760.52	1140.21	0.144317	7907.1		MER58B	14647.4	2452.28	0.143411
MER67A	1388.12	210.27	0.131551		LTR29	1288.8	114.172	0.0813785		MLT1A-int	2037.04	327.338	0.138446	2382.24		MER31-int	3161.36	528.951	0.143335	3685.08		MER96B	5022.78	791.067	0.136066	5824.4		L1M2a1	930.6	146.509	0.136021	1084.88		MER58B	12256.5	1984.04	0.139323	14286.4		MLT2C1	9330.62	1544.9	0.142053	10860		MLT1A0-int	8634.92	1437.17	0.142688
MLT1A0-int	5123.72	769.248	0.130537		MER44B	4510.21	398.878	0.0812531		MER54B	2237.08	359.379	0.138411	2585.84		Tigger17c	1600.4	265.601	0.142337	1883.76		L1MDa	35994.1	5660.29	0.135887	41623.6		L1MD2	41133.8	6467.85	0.135875	47664.8		Tigger17c	1358.72	219.821	0.139256	1591.44		MLT1-int	981.94	160.801	0.140715	1138.44		Charlie12	72.24	11.9773	0.142219
MLT1F2-int	1148.1	171.814	0.130171		L1MCa	17526.7	1545.36	0.0810273		LTR33A_	7280.1	1159.98	0.137437	8436.3		MLT1A-int	1813.62	298.692	0.141405	2129.52		MLT1E1	4207.56	660.489	0.135678	4857.98		HERV-Fc2-int	39	6.09	0.135063	45		MER54B	1555.62	251.052	0.138958	1809.92		MER58B	22280.5	3640.16	0.140435	25909.2		MER31-int	4359.18	716.896	0.14123
MER45R	1512.82	225.68	0.129813		Kanga2_a	1903.46	167.607	0.080928		MER33	23586.8	3750.6	0.137197	27339.6		MER110-int	1370.5	225.321	0.141194	1594.22		L1M3b	3381.88	529.385	0.135349	3936.96		L1MD1	28729.4	4473.23	0.134725	33139.8		LTR80B	1005.26	161.814	0.13865	1172.6		MSTC-int	1870.08	297.823	0.137378	2176.74		MSTC-int	2809.64	456.203	0.139689
L1M3e	4868.1	723.428	0.129379		MER90a	3116.02	272.954	0.0805418		MER89	6689	1060.54	0.136852	7747.56		LTR55	1927.04	316.046	0.140898	2243.1		MER54B	2887.22	450.552	0.134986	3348.48		MLT1A0-int	4398.26	683.107	0.134434	5073.24		UCON53	44.36	7.13946	0.138632	51.88		LTR80B	2152.5	339.196	0.136131	2488.7		MER34A	5564.5	896.137	0.138707
MER101B	735.72	109.121	0.129162		MER77B	3899.95	339.431	0.0800661		MER58B	19649.7	3103.76	0.136408	22786.3		L1MD2	32003.1	5211.56	0.14004	37211.9		L1MD1	34795.2	5423.1	0.134841	40207.1		LTR38-int	396.6	61.529	0.134305	454.06		UCON25	54.42	8.73714	0.13834	63.14		MER34-int	2489.52	392.221	0.136106	2879.96		Merlin1_HS	209.5	33.6576	0.138419
Tigger17c	1789.86	264.739	0.128852		ORSL-2b	609.644	53.0288	0.0800227		MER67A	2198.1	346.368	0.136126	2544.02		L1M2a1	1137.58	183.996	0.139225	1328.58		L1M8	6516.2	1007.79	0.133944	7513.76		MER89	7980.44	1234.07	0.133927	9215.02		MLT1A-int	1355.36	216.073	0.137501	1565.46		MER34A1	3647.9	574.179	0.135994	4209.64		MLT1A-int	2820.36	452.969	0.138382
HERV-Fc2-int	120.1	17.5571	0.127542		MER83B-int	811.861	70.2928	0.0796831		hAT-16_Crp	21.08	3.28013	0.134652	24.08		L1M3de	2546.32	409.957	0.138673	2977.1		MLT1B-int	2010.14	310.852	0.133931	2328.56		MSTC-int	1103.54	170.424	0.133775	1267.32		MER65B	394.14	62.8159	0.137466	460.34		L1MD2	69058.4	10813.6	0.135387	79789.7		L1MD2	54329.2	8655.97	0.137429
MamGypLTR3	1753.48	255.048	0.126983		LTR42	946.733	81.7849	0.0795172		ERV24_Prim-int	2984.44	460.972	0.133793	3453.64		MER57D	1248.16	199.956	0.13808	1451.48		MLT1A0-int	4617.28	700.28	0.131692	5318.44		MLT1B-int	1816.72	280.464	0.133733	2099.82		L1MD2	34897.8	5560.65	0.137441	40423		L1MD1	54500.5	8502.03	0.134948	63082		L1MDa	53717.8	8545.37	0.137246
LTR53	2668.66	387.752	0.126865		MLT1D	47948.3	4119.75	0.0791223		L1MD2	61010.9	9412.96	0.133661	70456.3		LTR65	1309.96	208.598	0.137366	1512.22		LTR52	5005.7	754.076	0.130921	5763.04		MLT1E1	3997.82	613.964	0.133129	4602.12		MER34	3389.22	539.419	0.137304	3929.68		LTR45	885.54	137.793	0.134651	1024.42		LTR75B	859.36	136.052	0.136679
UCON99	65.58	9.43143	0.125733		L1MD2	25297.5	2170.1	0.0790058		MER34A1	3256.92	501.269	0.133381	3781.58		MER34A1	2121.44	337.363	0.137206	2452.4		MLT-int	1323.62	199.173	0.130795	1515.02		MER31B	6038.2	920.218	0.132245	6983.82		MER101B	649.42	103.356	0.1373	753.12		L1M4b	31572.3	4882.68	0.133937	36479.8		L1MD3	18083.2	2836.17	0.135576
L1MD1	28384.3	4062.3	0.1252		MamRep38	2704.84	231.478	0.0788326		L1MD1	49469.7	7541.91	0.132287	57063.5		LTR53	2579.04	406.683	0.136209	2987.56		MER57D	1665.92	248.442	0.129778	1912.86		LTR75_1	866.3	131.586	0.131865	995.92		L1MD1	27262.6	4325.37	0.136931	31660		MLT1A-int	2480.42	382.597	0.133634	2855.86		MER68	8272.12	1278.73	0.133887
MLT-int	1213.78	173.461	0.12504		L1ME4c	8486.47	725.615	0.0787677		MER65B	657.06	99.8894	0.131963	757.76		MER77B	5797.68	902.721	0.134726	6695.5		MER31-int	4619.4	685.681	0.12925	5301.26		LTR60	145.74	22.0975	0.13166	166.68		L1MDa	29649.5	4693.9	0.136676	34358.7		Tigger17c	2773.2	425.838	0.133114	3203.32		MER67D	3598.84	555.176	0.133648
MER58B	12288.3	1747.29	0.12449		MLT1-int	395.574	33.7443	0.0785996		MER77B	6290.78	955.299	0.131837	7234.68		UCON25	52.94	8.22571	0.134482	61.18		HERV-Fc2-int	36	5.27333	0.127766	39.96		MLT1E3	9085.74	1371.18	0.131126	10450.1		MSTC-int	1182.28	186.966	0.136546	1373.18		LTR65	2370.04	363.43	0.132956	2737.88		MER3	14747.7	2266.05	0.133189
MSTC-int	1325.16	187.126	0.123737		LTR87	1609.61	136.184	0.0780067		LTR75_1	725.62	109.355	0.130968	836		ORSL-2a	473.46	73.484	0.134354	547.16		MER34C	688.34	100.145	0.127009	789.16		MER34A1	3159.74	472.389	0.130058	3624.52		MER34A1	1971.4	311.346	0.136391	2284.08		MER67D	4702.16	712.505	0.131588	5426.56		PABL_B-int	2766.02	424.979	0.133181
Charlie5	3234.04	455.24	0.123395		MLT1A	18171.9	1535.84	0.0779307		MER106B	1742.02	259.217	0.129528	1997.98		LTR53B	1053.92	163.413	0.134238	1216.94		MLT1E3-int	574.52	82.7133	0.125851	658.16		MER54B	2625.82	392.508	0.130042	3025.84		L1M3e	4279.78	673.143	0.135908	4936.06		MLT1E3	9917.44	1491.09	0.1307	11405.8		L1MD1	47967	7365.5	0.133113
LTR108c_Mam	105.58	14.8603	0.123383		LTR27D	794.139	66.9404	0.0777402		MSTC-int	1618.92	240.084	0.129147	1847.06		MSTC-int	1456.22	225.189	0.133929	1670.3		L1MD3	16715	2404.68	0.12577	19089.9		MER57D	1650.34	245.558	0.12952	1890.22		MER33	14811.7	2326.74	0.135761	17149.7		L1MD3	24839.2	3710.06	0.129953	28517.1		MER34A1	2796.92	425.648	0.132084
MER34A1	2101.2	293.297	0.122488		L1M2b	973.762	82.0012	0.0776701		LTR65	1924.1	282.281	0.127939	2205.58		MER3	12577.9	1943.27	0.133823	14530.4		L1M3c	3649.4	520.046	0.124728	4198.36		L1M	722.78	104.897	0.126736	835.2		L1M3c	4606.48	720.537	0.135261	5321.7		L1MDa	53737.5	7997	0.129539	61748		Charlie10b	481	73.1492	0.132003
MER3	15334	2113.77	0.121148		LTR27E	1361.5	114.552	0.0776066		L1MD3	22019.4	3182.49	0.12628	25209.3		MER34A	3629.96	553.986	0.132408	4167.92		MER110	1991.9	283.774	0.124699	2274.98		MER31-int	3997.68	573.671	0.125493	4568.48		L1MDb	4701.04	734.918	0.135196	5440.74		MER77B	7206.14	1056.25	0.127839	8258.56		MLT2C1	7675.9	1156.01	0.13089
Charlie12	73.24	10.0703	0.120877		LTR24	589.604	49.4271	0.0773469		L1MDa	49761.2	7179.44	0.126086	56931.5		L1M8	3772.66	575.576	0.13237	4349.36		MER34A1	3494.34	496.074	0.124316	3998.64		MER58B	19520.7	2784.66	0.124842	22294.3		LTR53	1823.26	278.463	0.132493	2103.52		MER92B	4218.84	614.154	0.127075	4825.64		LTR53	2796.08	417.956	0.130041
MER92B	2422.34	331.874	0.120497		MLT1A1	13768	1147.43	0.0769292		LTR47B	219.24	31.5127	0.125672	250.72		MER99	683.5	103.613	0.131637	790.32		MLT1E1A-int	521.84	73.6668	0.123704	597.94		L1MDb	4488.76	637.161	0.124302	5132.32		PrimLTR79	434.38	65.5012	0.131033	500.98		MER3	24189.1	3498.39	0.126353	27702.6		MER58D	1464.26	217.268	0.129209
MLT1E1	3612.44	492.302	0.119935		MLT1F2	17542	1453.48	0.0765173		MER57D	1799.32	257.414	0.125157	2056.96		Tigger6a	2793.88	422.77	0.131432	3223.02		MLT2C1	7987.26	1123.88	0.123352	9108.6		Chompy-6_Croc	32.52	4.575	0.123332	37.12		L1P4c	176.32	26.3913	0.130191	207.44		MER92C	702.42	101.368	0.126113	803.78		Cheshire	4902.92	726.82	0.129104
MER92A	388.08	52.878	0.119916		Ricksha_c	1783.97	147.36	0.0762999		HERVL74-int	1898.94	270.798	0.124807	2164.44		ERV24B_Prim-int	1852.78	279.232	0.130971	2138.94		MER68	9564.66	1328.01	0.121918	10897.4		L1M8	5522.76	774.039	0.122926	6294.22		MER34A	3532.9	527.843	0.129987	4056.9		ERV24_Prim-int	3459.5	497.521	0.125731	3952.12		MER101B	1322.88	196.079	0.129087
Tigger6a	3262.92	442.503	0.11942		MER2B	1416.65	116.929	0.0762458		UCON93	31.92	4.54	0.12452	36.46		L1MD3	11406.1	1717.11	0.130846	13102.9		LTR75_1	747.2	102.452	0.120582	850.36		LTR45	1021	141.381	0.121631	1162.44		MER3	13892.4	2020.26	0.126959	15890.3		UCON38	132.16	19.0015	0.125703	151.38		MER58C	3808.1	564.217	0.129043
MER34-int	1581.92	213.803	0.119062		MLT1B-int	1302.72	107.485	0.0762193		LTR108d_Mam	325.54	46.1042	0.124055	372.48		LTR47B	157.54	23.6563	0.130556	184.02		MER110-int	1160.14	159.029	0.120553	1317.36		L1MD3	14338.4	1978.37	0.121248	16278		MER77B	4582.28	664.88	0.126712	5236.8		UCON73	86.32	12.3957	0.12557	98.3		L1MC4	79717.5	11809.8	0.12903
MER67D	2504.2	336.981	0.118606		L1M4a1	5448.8	446.936	0.0758067		MLT1-int	828.5	116.445	0.12323	935.78		L1MD1	22144.2	3318	0.130311	25482.5		LTR81	1251.26	171.341	0.120442	1421.74		MLT1-int	643.14	88.58	0.121057	735.04		LTR108a_Mam	216.42	31.2746	0.126263	248.1		ORSL-2a	1079.74	155.047	0.125566	1240.46		LTR65	1282.3	189.777	0.128918
MLT1A-int	1549.32	208.029	0.118377		L1MC1	42699.8	3496.91	0.075696		MER92C	707.64	98.8166	0.122532	806.14		MER67D	2892	430.064	0.129457	3334.18		Zaphod2	1295.28	177.202	0.120343	1473.24		MER67D	2379.98	319.368	0.118313	2698.08		L1MD3	13527.8	1947.07	0.125822	15454		Tigger6a	5919.68	844.744	0.12488	6757.3		MER70C	1546.8	227.115	0.12803
L1MDa	29154.9	3900.44	0.117997		LTR33B	2200.92	180.141	0.0756556		LTR108a_Mam	348.94	48.6242	0.122305	397.44		MLT2C1	6185.14	917.635	0.129194	7093.78		Tigger17	395.26	54.0392	0.120274	452.52		MER68	7991.68	1060.91	0.117194	9057.08		Charlie26a	754.4	108.535	0.125774	863.14		MER34A	6243.48	887.635	0.124474	7148.34		MER34C	638.16	93.3491	0.127612
L1M3c	4667.14	624.373	0.117995		L1MB1	14362	1175.2	0.075638		MER96B	4705.8	653.387	0.121919	5366.6		MLT1E1	3742.3	539.418	0.125982	4288.36		MER92B	3399.72	464.359	0.120173	3852.68		Charlie12	67.2	8.88867	0.11682	73.3		MER95	353.74	50.5181	0.124965	405.66		LTR75_1	738.58	104.431	0.123878	843.42		L1M3e	11252.3	1644.21	0.127493
MLT2C1	6065.16	801.007	0.11666		Eulor1	38.0792	3.11506	0.0756188		MER67D	4108.84	564.168	0.120729	4689.82		MER58D	956.64	134.749	0.123466	1094.96		L1MDb	5333.32	720.171	0.118968	6067.98		L1MEf	37879	5008.54	0.116783	42888.6		Cheshire	2901.1	411.191	0.124141	3308.86		MER67A	2292.32	320.242	0.122578	2625.58		Charlie5	3612.12	525.659	0.127039
UCON25	65.12	8.46857	0.11508		MER90	1638.27	133.265	0.0752259		LTR45	902.9	123.814	0.120593	1025.76		L1MDa	24671.6	3441.23	0.122408	28086.8		MLT1-int	692.04	93.4379	0.118957	787.52		LTR16B2	7082.5	935.064	0.116627	8025.62		LTR06	299.78	42.4878	0.124136	341.54		MER101B	1133.48	157.52	0.122014	1283.44		MER45C	4721.3	677.692	0.125522
MER34A	3522.7	455.836	0.114574		MLT2B1	9371.37	759.913	0.0750067		Cheshire	5048.6	683.911	0.119304	5740.38		MER65B	440.56	61.2335	0.122029	499.74		MSTC-int	1152.88	153.144	0.11726	1298.28		Zaphod2	969.56	126.748	0.115613	1101.96		Charlie12	70.48	9.95596	0.123775	79.3		Charlie5	7548.2	1026.45	0.119708	8573.7		LTR80B	1373.76	196.635	0.125214
LTR75_1	483.6	62.459	0.114381		MER89	3088.5	250.184	0.074935		MER3	21183.7	2842.7	0.118316	24038.7		L1MC4	53192.1	7383.51	0.121889	60588.4		L1M2a	5452.88	722.054	0.116933	6186.28		L1ME3E	11419.7	1474.44	0.11435	12872.5		X7A_LINE	1047.64	143.538	0.120501	1191.5		LTR53	2823.4	381.673	0.119084	3203.66		MER106B	1102.96	156.036	0.123937
L1M4b	17105.5	2146.42	0.111491		UCON80	30.8515	2.49442	0.0748045		MER58D	2011.96	268.842	0.117872	2285.28		MER74A	7291.04	1012.03	0.121887	8297.2		Merlin1_HS	185.5	24.5474	0.116866	210.44		L1MEg	38081.2	4901.46	0.114033	42968.9		LTR108d_Mam	163.4	22.3538	0.120341	184.1		LTR75B	960.34	129.404	0.118747	1093.4		L1M3c	13357.9	1878.79	0.123307
LTR58	317.34	39.5282	0.110764		LTR32	3126.94	252.628	0.0747515		Tigger17	430.34	57.3388	0.117575	487.44		L1M3e	5224.18	722.99	0.121569	5932.62		L1MEf	46371.8	6134.09	0.116827	52504.2		L1ME1	100717	12939.1	0.113844	113683		UCON38	66.22	9.04848	0.120216	75.26		LTR58	470.56	63.207	0.118417	533.12		MER110-int	2111.02	295.199	0.122682
MER110-int	1452.66	179.393	0.109918		L1MEd	30745.9	2467.97	0.0743055		MER34A	5876.5	770.27	0.115886	6617.92		LTR80B	1269.52	175.031	0.121166	1444.54		LTR68	1113.42	147.101	0.116699	1259.54		L1M3c	3279.04	421.088	0.113804	3705.92		MER74A	6192.82	842.484	0.119751	7025.26		MER96B	5596.92	747.4	0.117806	6333.8		MER70B	2539.24	352.715	0.121964
FordPrefect	3613.68	445.798	0.109817		MER101	834.792	66.8954	0.0741891		MER74A	9337.86	1223.88	0.115878	10564.9		L1M4b	16999.6	2317.85	0.119987	19301		MER34A	6314.3	827.996	0.115929	7133.94		L1MEc	57959.9	7298.79	0.111844	65173.7		MER58D	1246.82	169.108	0.119433	1418.26		MER95	622.24	83.0384	0.117738	705.92		MER74A	8868.52	1228.87	0.121702
MER74A	7328.74	901.814	0.109569		Charlie8	3508.89	280.782	0.0740913		LTR53	2570.36	335.912	0.115582	2904.24		MLT1E2	17223.8	2320.79	0.118744	19527.3		PrimLTR79	533	69.865	0.115888	603.28		PrimLTR79	668.46	83.9682	0.111596	751.98		LTR45	600.8	81.0639	0.118886	687.7		MLT1E1	4939.64	657.935	0.117539	5590.6		Tigger6a	3638.48	503.712	0.121605
MER58D	1169.38	143.755	0.109474		L1ME4b	28742.1	2286.64	0.0736942		Tigger6a	5453.16	705.714	0.114585	6162.92		L1MEc	48980.2	6577.07	0.118384	55569.4		MER74A	15687.7	2053.74	0.115759	17748.8		Tigger17b	342.84	42.9435	0.111315	380.66		LTR41C	1939.32	256.618	0.11686	2201.02		LTR52-int	1079.5	143.287	0.117181	1221.74		MER77B	10232.7	1406.07	0.120809
L1ME1	107001	13102.5	0.109094		L1MB7	56357.8	4483.55	0.0736924		UCON53	108.24	13.9541	0.114196	121.56		MER92B	2787.68	372.581	0.117896	3160.08		MLT1H1	17113.1	2234.21	0.115479	19365.3		L1M2a	4942.08	618.337	0.111203	5541.7		MER106B	997.16	131.233	0.116301	1132.72		LTR06	460.8	61.1608	0.117175	518.8		Tigger17c	2112.02	288.875	0.12032
MER77B	5964.22	719.672	0.107673		MER97c	350.436	27.771	0.0734281		LTR52	4354.04	560.201	0.113995	4913.38		MER58C	2865.12	380.92	0.117349	3244.88		MER67D	2460.28	319.97	0.115087	2785.06		MLT1C-int	2115.18	263.967	0.11095	2384.24		L1MEc	60886.7	7881.79	0.114613	68785.4		MER106B	1926.64	255.408	0.11705	2182.18		MER68B	2186.84	298.758	0.120196
Charlie9	1275.42	151.637	0.106259		MLT2D	6847.07	541.785	0.0733247		Chompy-6_Croc	12.48	1.6011	0.113706	14.44		L1ME1	77436.3	10270.8	0.117104	87657.5		L1MEc	69711.5	9028.34	0.11466	78692.8		MLT1H1	15807.7	1970.76	0.110851	17771.6		LTR16D2	748.36	96.4558	0.114174	843.58		MER58D	2355.26	311.054	0.116661	2656.9		LTR75_1	542.46	74.0349	0.12009
LTR55	1868.18	221.265	0.105897		MER20	24860.9	1966.76	0.073311		MER110-int	2011.1	256.658	0.113177	2270.8		Merlin1_HS	155.4	20.5832	0.116961	175.04		L1ME1	120329	15576.4	0.114612	135995		Tigger17	493.22	61.0006	0.110066	554.08		MER96	1875.64	241.14	0.113918	2118.08		Cheshire	5819.02	760.939	0.115645	6569.82		L1M4b	35298.5	4710.91	0.117745
L1M8	4865.96	571.318	0.105074		LTR72	491.97	38.786	0.0730768		MER92B	3518	447.396	0.112825	3973.54		Kanga1d	776.5	102.445	0.116555	880.02		LTR06	653.52	84.3152	0.114274	737.24		Charlie13b	1037.8	128.164	0.109921	1159.08		MER67B	2591.42	332.684	0.113773	2926.04		Kanga1d	1682.68	219.948	0.115602	1887.16		Charlie21a	1471.46	195.104	0.117069
LTR108d_Mam	225.68	26.4446	0.104887		Charlie16a	1479.38	116.008	0.072715		LTR81AB	647.14	82.2035	0.112709	731.7		LTR108c_Mam	115.64	15.0358	0.115062	130.98		L1ME3E	13658.2	1753.77	0.113793	15415.5		MER34A	5573.94	686.789	0.109698	6291.06		Charlie4a	7478.96	955.353	0.11327	8436.6		L1MEc	119447	15583.2	0.115405	135010		MER34-int	2197.26	290.466	0.11676
LTR80B	1202.2	139.522	0.103987		MER58A	15499.8	1213.81	0.0726237		MER58C	5673.98	704.518	0.110452	6375.42		Tigger17	228.76	29.5193	0.114292	257.76		Chompy-6_Croc	36.56	4.65267	0.112894	39.6		LTR68	1216.06	148.912	0.109095	1363.52		Chompy-7_Croc	9.76	1.24159	0.112856	11.28		MER57D	2063.8	267.955	0.114916	2329.48		LTR58	490.06	64.5647	0.116412
MER70B	1899.5	219.158	0.103442		LTR102_Mam	1309.59	102.185	0.0723805		ERVL47-int	1212.5	147.039	0.108154	1354.54		MER106B	807.84	103.96	0.114017	906.52		HERVL74-int	1667.38	211.444	0.112541	1879.72		MER3	21967.7	2681.8	0.108797	24650.9		Charlie10b	383.36	48.674	0.112662	430.38		MER74A	9763.24	1266.37	0.114816	11019.4		LTR55	2272.18	297.271	0.115695
UCON34	98.36	11.3313	0.103302		MER113B	390.822	30.4445	0.0722691		L1ME1	186875	22317.1	0.106682	209145		LTR37A	2614.96	333.284	0.113045	2950.2		Charlie5	5335.92	658.934	0.109917	6007.3		MER74A	14329.1	1740.52	0.108311	16076.4		L1ME1	100912	12767.5	0.112311	113648		MER110-int	2610.94	331.923	0.112789	2939.1		Charlie8	6156.28	799.36	0.114923
MER58C	3028.14	347.808	0.103025		MER94B	351.535	27.3057	0.0720771		L1MEc	113339	13522.9	0.106596	126802		Cheshire	2344.1	296.604	0.11232	2643.86		LTR53	3802.98	466.671	0.1093	4268.14		Charlie5	4602.2	557.728	0.108088	5169.66		Kanga1d	850.28	107.566	0.1123	960.12		MER58C	6291.88	798.019	0.112557	7094.12		L1ME1	163747	21152.6	0.1144
L1MEc	64697.9	7337.89	0.101865		MER58C	1846.45	143.162	0.071955		MSTA1-int	176.66	20.9896	0.106196	196.46		Eulor6C	14.1	1.78	0.112091	15.88		MER70B	2234.84	272.044	0.108519	2506.82		LTR52	4626.42	559.969	0.107969	5183		UCON99	71.18	8.94	0.111583	80.12		MER70B	2274.36	287.093	0.112082	2564.08		L1M3de	6066.88	778.895	0.113778
ERV24B_Prim-int	1915.14	214.595	0.100762		LTR86A1	876.158	67.5229	0.0715526		MER45A	7903.22	934.268	0.105716	8842.88		FordPrefect	3420.84	431.245	0.111951	3847.08		MER67A	2229.8	270.752	0.108277	2499.24		L1ME3G	38937.2	4701.42	0.107735	43622.3		MER92A	365.68	45.2867	0.110196	410.54		LTR37A	6515.62	820.285	0.111818	7344.16		MER65B	642.26	81.0223	0.11202
Cheshire	3064.54	343.22	0.100717		MER53	3000.46	229.842	0.0711521		PRIMAX-int	276.38	32.55	0.105364	304.72		L1M5	58985	7434.09	0.111927	66364.6		L1MEg	46737.9	5673.51	0.10825	52402.1		PRIMAX-int	144.76	17.4654	0.107661	162.86		MER110-int	1295.78	160.378	0.110138	1456.26		L1M8	9323.06	1170.69	0.111561	10487.5		MLT1J1-int	2523.66	317.773	0.111836
MER95	342.56	38.2325	0.100402		L1M3c	2809.12	215.003	0.0710959		LTR80B	1842.32	212.835	0.103562	2051.46		X5B_LINE	49.16	6.08867	0.110205	55.2		LTR87	2836.5	343.89	0.108128	3184.26		LTR87	2431.48	285.854	0.105197	2715.82		L1M4b	21121.2	2609.85	0.109976	23704.8		ERVL47-int	1608.06	201.783	0.111492	1814.5		MER96B	3240.08	406.012	0.111355
LTR75B	849.24	94.4265	0.100063		MLT1A0	38878.4	2970.67	0.0709853		Charlie5	7324.28	842.673	0.103181	8158.48		MER95	283.44	34.9148	0.109673	318.18		LTR41B	4584	553.755	0.107781	5119.98		LTR41C	3590.76	416.685	0.103978	4001.18		MER67D	2479.28	305.702	0.109768	2778.82		LTR16D2	1303.58	163.327	0.111341	1466.6		Tigger6b	725.54	90.0591	0.110421
Looper	1140.62	126.171	0.0995987		L1ME3B	14018.6	1066.29	0.0706861		MLT1E1	4559.26	522.143	0.102756	5075.98		L1MC4a	23468.4	2865.57	0.108817	26349		MER3	23741.8	2857.75	0.107436	26573.3		L1ME2z	20019.3	2318.06	0.103775	22369.4		Charlie5	3917.96	481.856	0.109517	4388.12		LTR108a_Mam	420.4	52.5514	0.111114	472.38		MER45A	5731.36	708.993	0.110086
Charlie21a	1256	138.522	0.099333		LTR86C	638.743	48.5783	0.0706778		Kanga1d	1592.2	182.175	0.10267	1794.78		MER70B	1987.62	242.31	0.108663	2223.54		MER58D	2082.06	248.634	0.106678	2321.32		LTR47B	395.64	45.5473	0.103238	441.84		L1M8	4503.4	553.651	0.109481	5061.66		Tigger17	485.8	60.4398	0.110647	541.5		ORSL-2a	605.1	74.2959	0.109356
UCON107	105.14	11.4511	0.0982157		L1ME3C	4744.25	360.799	0.070675		Eulor6C	26.54	3	0.101557	29.54		ERVL47-int	1435.24	174.489	0.108396	1608.24		L1M	879.44	104.939	0.106604	975.76		L1M4a1	8453	969.856	0.102926	9440.48		MER45B	3809.98	466.31	0.109046	4275.52		L1ME1	202450	25155.3	0.110522	227561		MER63D	2564.98	314.479	0.109214
L1ME2z	16874.5	1830.94	0.0978828		LTR68	475.446	36.1353	0.0706346		LTR06	512.54	57.649	0.101105	570.5		Eulor2C	38.58	4.68349	0.108255	43.26		LTR16B2	7594.92	896.662	0.105594	8489.86		LTR06	593.68	67.4907	0.102078	661.68		MER90a	3821.94	465.475	0.108568	4281.98		Charlie10b	790.5	95.6863	0.107975	884.62		L1M3d	5194.96	635.324	0.10897
UCON53	54.46	5.90703	0.0978519		MER66D	549.495	41.3567	0.069995		LTR37A	5754.68	644.384	0.1007	6391.06		Tigger17b	367.76	44.6386	0.108241	417.82		LTR41C	3646.24	426.076	0.104628	4092.32		MER92B	3474.26	394.938	0.102072	3870.74		MER70B	1404.88	170.773	0.108382	1562.54		LTR55	2428.84	292.44	0.107464	2720.58		L1MEc	115937	14111.9	0.108513
MER96B	2524.34	272.168	0.0973243		L1M4a2	4355.83	327.344	0.0698978		LTR87	2689.04	299.402	0.100187	2990.92		Charlie9	906.58	109.453	0.107726	1017.8		L1M4a1	10096.4	1168.05	0.103694	11270		LTR80B	923.32	104.58	0.101742	1028.4		L1MC4	61086.5	7205.96	0.105516	68329		LTR41B	4129.58	495.644	0.107161	4626.3		ERVL47-int	1949.12	233.717	0.10707
MLT2E	1135.9	122.457	0.0973147		MER34B	1305.99	97.9225	0.0697497		L1MCb	14892	1649.98	0.0997453	16552.5		LTR41	4203.32	501.602	0.106612	4714.08		L1MEb	6443.88	741.744	0.103226	7183.3		MLT1E3-int	575.18	64.3222	0.100582	637.54		MSTA1-int	169.24	19.7608	0.104554	190.8		HERV-Fc2-int	102.92	12.2667	0.106494	115.92		LTR06	443.78	53.0315	0.106744
Chompy-7_Croc	7.52	0.808665	0.0970941		Arthur1C	549.386	40.9145	0.0693113		L1M3d	3295.66	364.996	0.0997079	3665.96		LTR75B	1150.56	134.426	0.104613	1279.18		L1ME2z	23234.1	2674.11	0.103215	25891.4		MER58D	1819.82	201.824	0.0998318	2022.36		PRIMAX-int	189.3	21.9555	0.103928	214.84		L1MCb	16462.5	1912.58	0.104085	18433.8		MLT1E2	21395.2	2538.29	0.106056
Kanga1d	944.44	101.208	0.0967894		Charlie2a	3007.55	223.373	0.0691358		LTR55	2313.7	255.508	0.09945	2570.62		LTR16D2	1050	121.622	0.103806	1173.58		Cheshire	3858.18	443.328	0.103063	4298.42		L1ME2	35983.5	3989.49	0.0998047	39983.3		MER58C	3543	404.044	0.102366	3944.98		MamGypLTR3a	4455.22	516.708	0.103925	4974.68		L1ME2z	22257.5	2638.78	0.105991
LTR65	1393.38	149.302	0.0967808		MLT1C	49679.5	3688.62	0.0691165		L1MEf	74602.2	8210.48	0.0991452	82759.8		L1MEf	27578.1	3177.82	0.103324	30759.4		LTR75	2066.4	233.049	0.10135	2302.22		L1MC4	75735.4	8224.13	0.0979535	83884.5		LTR52-int	658.04	74.6513	0.101886	732.48		L1M3d	3736.28	431.394	0.10351	4163.7		Kanga1d	1116.78	131.937	0.105658
HERVL74-int	1654.1	177.195	0.0967596		Charlie24	1569.59	116.461	0.069073		MER70B	1941.44	211.212	0.0981172	2153.36		MER90a	4390.76	504.159	0.102996	4881.38		MLT1C-int	2378.9	267.248	0.100995	2635.94		MLT1E1-int	223	23.7688	0.09632	246.34		Charlie1b	5169.38	584.245	0.101544	5752.68		L1MEf	77495.5	8899.46	0.103009	86366.3		PRIMAX-int	299.14	35.3016	0.105554
L1MC4a	30928.5	3300.27	0.096418		MSTC	5839.52	433.111	0.0690477		UCON68	8.46	0.92	0.098081	8.46		L1ME2z	12487.6	1431.42	0.102839	13904.8		LTR47B	451.34	50.5742	0.100763	496.7		MER70B	2124.6	224.845	0.0957015	2351.66		hAT-16_Crp	18.22	2.03571	0.100501	22.48		Charlie9	2345.48	268.615	0.102757	2609.94		MER5A1	22938.5	2702.72	0.105405
MLT1F2	26368.8	2801.05	0.0960255		L1ME3	17308.9	1280.31	0.0688741		Charlie10b	639.54	69.4998	0.0980196	710.44		UCON93	25.8	2.94	0.102296	28.74		L1ME2	43371.7	4830.09	0.100206	48204.8		LTR81A	2798.44	295.7	0.0955677	3101.4		L1MCb	8496.8	942.758	0.0998731	9432.54		MER76	4331.76	484.572	0.10061	4817.84		L1MC4a	36588.1	4308.14	0.105343
L1MEf	39631.6	4171.35	0.0952299		L1MC5	22281.4	1646.63	0.0688159		Charlie9	2112.1	228.188	0.0975041	2334.46		MER63D	1944.28	219.463	0.101428	2162.06		MER58C	5761.34	638.842	0.0998162	6403.56		MER45B	6722.74	704.384	0.0948394	7435.24		Tigger17b	347.24	38.3484	0.0994541	392.78		L1MC4	123490	13804.9	0.100549	137255		MLT1F2	36514	4273.04	0.104765
LTR37A	3222.04	339.081	0.0952174		Tigger17c	1329.76	98.2141	0.0687785		L1M8	9010.46	970.481	0.0972334	9999.54		LTR58	369.52	41.1085	0.100111	412.26		L1ME3G	45732.5	5041.07	0.0992854	50789.8		L1MCc	11353.1	1181.65	0.0942694	12564.9		LTR33A_	4790.08	528.898	0.0994361	5337.76		PRIMAX-int	355.98	39.4391	0.09974	401.6		MLT1E3-int	552.14	64.2565	0.104245
L1MC4	68954.2	7253.39	0.0951794		L1ME1	71233.5	5253.01	0.0686789		MER110	2467.04	264.681	0.0968916	2738.52		L1MEg	28322.2	3142.14	0.0998636	31466.7		UCON40	291.1	32.018	0.0990909	322.56		MER67A	2430.22	251.236	0.0936937	2668.72		Eulor11	131.2	14.4833	0.0994165	145.5		MLT1F2	32127.1	3555.09	0.0996322	35677.4		HERV-Fc2-int	455.3	52.3942	0.1032
LTR16D2	1125.54	117.17	0.0942859		Charlie23a	1184.88	87.2673	0.0685983		LTR69	676.34	72.4075	0.0967049	749.42		LTR75_1	481.42	53.3102	0.0996954	534.78		LTR81A	3052.88	334.371	0.0987145	3392.2		Charlie9	1848.24	190.897	0.0936165	2041.02		MLT1E2	13201.7	1453.84	0.0992007	14680.9		MER45A	8692.92	961.813	0.0996209	9659.62		LTR69	672.74	77.2019	0.102944
MLT1E2	15874.1	1642.27	0.0937564		Ricksha_a	87.8614	6.44173	0.0683087		UCON25	95.72	10.0781	0.0952578	105.8		MER96B	2660.58	294.264	0.0995869	2949.4		L1M4a2	8042.56	867.662	0.0973783	8908.64		MER58C	5363.08	553.911	0.0936137	5918.98		MER67A	1936.24	211.969	0.0986726	2148.4		HERVL74-int	2262.42	249.468	0.0993148	2510.96		UCON44	109.3	12.5222	0.102791
Charlie1a	16627.1	1713.56	0.0934299		LTR23	1096.71	80.0704	0.0680417		L1MC4	109163	11454.8	0.0949674	120643		L1ME2	27912.5	3062.31	0.0988646	30969.7		MER106B	1715.72	183.213	0.0964821	1904		MER113A	3721.76	382.782	0.0932582	4107.6		MER68B	1448.88	158.544	0.0986325	1615.36		Kanga2_a	5860.62	631.676	0.0972963	6496.76		Charlie1a	19979.7	2271.1	0.102068
Tigger17	335.38	33.9895	0.0920202		X7B_LINE	554.01	40.4472	0.0680405		MER74B	4786.34	500.456	0.0946614	5283.32		L1MEh	5541.2	606.343	0.0986318	6151.74		Charlie9	2180.58	232.398	0.0963118	2411.74		LTR53	3765.96	386.251	0.0930231	4153.12		LTR58	303.56	33.1119	0.0983507	337.1		MLT1E2	22892.8	2457.77	0.0969514	25334.1		L1M5	112807	12577.4	0.100311
ORSL-2a	574.86	58.1573	0.0918731		Charlie19a	1431.66	104.346	0.0679334		L1ME2z	31382.1	3279.2	0.0946069	34617.6		MLT1F2	26797.4	2907.52	0.0978801	29699.7		LTR65	2294.98	244.39	0.0962405	2539.8		MLT1F2	26077.8	2654.2	0.0923779	28750.5		MLT1F2	19377.2	2112.13	0.0982874	21454.9		L1ME2z	34178.7	3648.18	0.0964442	37829		Charlie1	5082.78	560.11	0.0992595
L1MCb	8589.36	867.326	0.0917157		Cheshire	2099.74	153.031	0.06793		Charlie26a	1220.98	126.895	0.0941447	1347.98		Tigger19b	4339.42	470.479	0.0978148	4808.36		MLT1E1-int	307.16	32.4851	0.0956441	338.2		L1MEb	5695.84	578.601	0.0922156	6265.18		MER5A1	21091.6	2293.46	0.0980736	23399		LTR75	1767.94	186.543	0.0954435	1954.5		MER76	4150.72	456.566	0.0990966
MER76	3230.38	326.169	0.0917095		L1ME3F	7155.96	520.569	0.0678131		MER99	1207.66	124.75	0.0936271	1331.56		L1MCb	8408.08	907.985	0.0974644	9309.26		UCON53	117.72	12.4477	0.0956279	130.18		L1M4a2	6767.06	685.57	0.0919904	7476.92		ERV24B_Prim-int	2089.3	227.027	0.0980115	2319.94		Charlie1b	10112.3	1059.43	0.0948314	11168.5		LTR41	6443.18	707.915	0.0989939
Tigger17b	431.92	43.5444	0.0915829		UCON34	55.7129	4.04812	0.0677384		MER45B	6568.58	669.319	0.0924742	7241.86		MamGypLTR3a	3284.06	353.177	0.0971004	3630.82		hAT-16_Crp	28.08	2.94191	0.0948334	30.84		hAT-16_Crp	18.4	1.85859	0.0917432	20.58		MER96B	3882.48	421.219	0.0978737	4303.96		MER45B	7296.74	764.273	0.094811	8056.68		LTR37A	3749.46	411.175	0.0988251
UCON44	76.4	7.68918	0.0914408		L1ME2	25330	1834.15	0.0675211		MLT1F2	29175.7	2968.35	0.0923451	32119.4		MER45A	5825.84	625.548	0.0969633	6443.3		L1MC4	90640.6	9311.68	0.0931613	99973.6		X7A_LINE	2248.5	226.851	0.0916439	2474.22		L1ME2z	17609.7	1910.32	0.0978649	19493.6		LTR41	5900.14	617.3	0.0947151	6510.78		LTR40a	9071	970.715	0.0966683
MLT1H1	14234.6	1414.26	0.0903744		MER112	3635.1	262.627	0.0673795		LTR16D2	1148.86	116.85	0.0923196	1267.38		MER76	3778.9	400.888	0.0959111	4176.62		MLT1F2	28989.2	2882.58	0.0904431	31874.9		L1M5	98675	9932.27	0.0914513	108551		Tigger19b	4729.38	512.527	0.0977749	5224.18		MER131	1967.24	204.295	0.0940787	2171.96		LTR86A2	922.88	98.457	0.0964001
ERVL47-int	1257.2	124.489	0.0900992		MER67A	955.515	68.7676	0.0671373		MLT1E2	20451.1	2080.02	0.0923179	22555.9		Charlie10b	518.46	54.8501	0.0956726	572.46		Charlie13b	1176.24	116.562	0.0901625	1296.72		HERVL74-int	1676.2	168.055	0.0911237	1847.02		LTR81	623.22	67.194	0.0973242	690.22		L1MC4a	55006.6	5602.28	0.0924334	60584.1		LTR86A1	1442.44	153.475	0.0961675
MER5A1	23664.7	2329.27	0.0896082		Charlie7a	875.436	62.992	0.0671251		Charlie1a	29481.2	2989.67	0.0920724	32475.3		UCON9	48.6	5.14	0.0956457	53.74		MER45A	10085.6	997.758	0.0900231	11094.6		HAL1b	13023.6	1288.26	0.090014	14335.3		L1MC4a	27583.8	2962.05	0.0969705	30525		LTR33A_	7794.2	792.701	0.0923151	8587.76		Tigger17	450.92	47.5259	0.0953482
MSTA1-int	162.7	15.9817	0.0894424		MER57B2	2149.39	154.628	0.0671125		MER68B	2160.6	219.099	0.0920701	2387.3		MER5A1	23339.4	2462.43	0.0954362	25802.4		MER74B	6118.14	602.716	0.0896784	6714.62		Cheshire	3057.58	300.498	0.0894852	3354.7		L1M3d	2216.24	236.957	0.096591	2462.82		L1M5	193160	19562.1	0.0919606	212710		MLT1H1	19194.8	2021.06	0.0952619
L1M5	91169	8946.05	0.0893577		MER76-int	500.416	35.9367	0.067002		X5B_LINE	71.06	7.119	0.0910603	79.38		L1MCc	10619.8	1108.63	0.0945253	11760.8		MamGypLTR3	2134.34	209.899	0.0895384	2343.36		LTR81	1163.88	113.598	0.0889234	1276.4		MLT1C-int	1840.16	196.591	0.0965216	2040.82		LTR87	3119.5	313.652	0.0913598	3430.96		MER74B	5078.06	534.345	0.0952078
MER63D	2305.86	226.138	0.089312		MLT1G3	7737.41	555.236	0.0669553		MLT1H1	15934.4	1592.38	0.0908543	17550.2		L1M3c	5140.9	534.533	0.0941836	5653.12		X7A_LINE	2431.04	237.386	0.0889611	2667.5		MER106B	1560.18	151.278	0.0883915	1710.2		Charlie9	1269.1	134.886	0.0960733	1413.9		MER99	1397.34	139.429	0.0907289	1536.34		MER95	364.54	38.3526	0.0951931
MER88	452.52	43.5243	0.0877428		MER39	6783.26	486.763	0.0669548		ORSL-2a	936.16	92.7639	0.0901562	1029.8		L1MEd	36918.3	3795.53	0.0932246	40688.2		LTR37A	4698.68	457.314	0.0886957	5157.06		L1ME3	27281.1	2639.18	0.0882072	29914		L1MEf	39291.9	4172.74	0.0960031	43448.8		MER5A1	33792.1	3363.03	0.0905132	37184.4		L1ME4c	13119.6	1373.13	0.0947462
MER131	884.48	84.289	0.0870063		L1M2a	3112.99	222.429	0.0666869		MER5A1	29127.1	2873.01	0.0897812	32020.6		MER92C	399.62	40.9941	0.0930386	439.76		L1M5	123734	11944.2	0.0880332	135747		LTR37A	4024.5	388.546	0.0880449	4413.22		UCON9	58.56	6.208	0.0958498	64.62		MLT1H1	17709.8	1757.14	0.0902631	19435.7		Charlie1b	5245.44	543.502	0.0938862
MER45B	4785.38	452.569	0.086402		L1ME3Cz	16190.3	1153.86	0.0665274		LTR41	5185.96	510.536	0.0896228	5694.86		MSTA1-int	244.2	24.8227	0.09227	265.72		L1ME3	32050.6	3079.43	0.0876581	35115.2		MER63B	6418.46	618.788	0.0879304	7032.22		Tigger17	614.92	64.9896	0.0955856	676.36		Charlie1a	33662.3	3335.5	0.090154	37019.3		L1ME2	55995.6	5750.23	0.0931274
Charlie4a	5804.66	545.222	0.0858634		MLT1B	36731.5	2617.18	0.0665126		LTR75	1533.02	149.529	0.0888703	1686.74		MLT1D-int	2856.56	289.139	0.0919156	3145.78		L1MCc	12866.3	1235.41	0.0876071	14113		MLT1E2	19272.2	1847.04	0.0874577	21140.1		MER45A	5271.76	556.937	0.0955508	5832.06		ERV24B_Prim-int	3307.68	326.499	0.0898411	3644.6		Tigger17b	501.76	51.2709	0.0927089
MLT1F1	12377.7	1156.13	0.085425		Charlie30a	473.01	33.7025	0.0665121		Tigger19b	7289.62	707.859	0.0885103	8001.84		MER63B	3723.94	375.972	0.0917025	4089.54		ERVL47-int	1011.04	96.7587	0.0873432	1113.44		Eulor2A	188.12	18.0244	0.087436	206.2		MamGypLTR3	1546.38	160.78	0.0941799	1705.72		LTR69	805.74	79.5079	0.0898143	887.18		ERV24B_Prim-int	2439.24	248.481	0.0924504
UCON38	75.38	7.0008	0.084981		L1ME4a	27950.4	1990.1	0.0664686		L1MCc	17952.2	1742.49	0.0884752	19677.7		L1ME3G	21281.3	2145.61	0.0915874	23441.2		MER63D	3786.22	362.081	0.0872842	4123.06		MER63D	3489.88	328.548	0.0860426	3822.34		Charlie1a	15843.7	1645.09	0.0940652	17459.1		MLT1F1	14996.3	1453.12	0.0883389	16448.8		L1MEh	9803.3	996.219	0.0922466
MER104	2252.42	208.968	0.0848984		Tigger13a	4286.32	304.035	0.0662336		MamGypLTR3a	3996.78	387.234	0.0883287	4382.6		Charlie4a	5023.62	505.297	0.0913917	5524.82		L1MC4a	40968.2	3903.55	0.0869934	44901.2		LTR108d_Mam	299.24	27.9679	0.0854743	326.3		LTR55	1573.24	163.072	0.0939186	1738.14		LTR52	4815.8	463.67	0.0878252	5274.78		L1ME3G	31910.5	3238.25	0.0921299
X5B_LINE	55.68	5.15	0.0846622		L1M6B	675.604	47.8678	0.066164		MER68C	542.5	52.5405	0.0882973	594.48		MLT1F2-int	1316.48	132.369	0.0913617	1464.5		MER131	1809.48	172.222	0.0869062	1982.16		LTR65	2505.76	233.038	0.0850877	2742.02		L1M5	90137.7	9318.14	0.0936912	99476.4		MER70C	1527.86	146.736	0.0876248	1677.94		MER94B	491.96	49.85	0.0920064
L1ME2	39312.8	3634.59	0.0846288		L1MEj	3349.28	236.349	0.0659157		L1ME3G	54046.6	5225.38	0.0881595	59316.1		MLT2E	1216.88	121.927	0.0910715	1345.88		LTR16D2	1307.24	121.712	0.0851757	1428.42		L1MC4a	33987.8	3148.31	0.0847775	37132.1		MLT1H1	10848.2	1099.56	0.0920308	11948.7		L1MCc	20193.6	1933.51	0.0873819	22136.7		L1MCb	15420.8	1557.56	0.0917383
MLT1C-int	1880.06	173.49	0.0844828		MER34C2	1072.47	75.2517	0.0655665		Charlie1b	9060.1	871.318	0.0877335	9927.02		MLT1M-int	7	0.7	0.0909091	8		LTR108d_Mam	352.32	32.7449	0.0850373	384.08		ERVL47-int	1044.32	96.7057	0.0847533	1143.06		HERVL74-int	1316.86	133.114	0.0918042	1446.14		UCON77	66.5	6.34	0.0870401	72.84		MLT1E1A	18622.6	1867.03	0.0911205
MER90a	4516.88	414.897	0.0841273		MER3	9611.79	672.49	0.0653901		L1MC4a	49778.7	4754.51	0.0871856	54542.1		MER45B	4539.62	452.189	0.0905862	5007.48		MER63B	7114.36	658.193	0.0846818	7768.72		Charlie1a	19969.8	1843.24	0.0845015	21808.1		MER45C	3348.36	333.772	0.0906465	3688.72		MER74B	5306.86	505.356	0.0869472	5817.78		MER63B	4534.82	452.985	0.0908185
LTR41	4847.96	443.76	0.0838593		MADE2	925.911	64.7804	0.0653891		MER76	3908	371.717	0.0868555	4280.74		MLT1H1	13986.9	1392.25	0.0905284	15373.9		MamGyp-int	2606.68	236.388	0.0831455	2838.12		Tigger19b	7650	696.738	0.0834743	8344.24		LTR37A	3164.18	315.19	0.0905883	3475.02		L1MEg	77096.3	7319.85	0.0867115	84426.8		MER5A	51122.4	5073.46	0.0902818
L1M4a1	8658.66	791.982	0.083802		LTR105_Mam	1357.85	94.9565	0.0653607		LTR41B	3802.96	360.942	0.0866835	4162.12		MER74B	3904.48	387.056	0.0901906	4297		MER45B	7575.24	686.399	0.0830827	8254.68		UCON53	76.82	6.97416	0.0832297	83.88		LTR65	1841.38	183.031	0.090412	2023.12		MLT1E	4146.34	392.87	0.0865503	4546.6		Charlie2a	4993.58	491.476	0.0896027
L1MCc	12078.1	1104.29	0.0837706		MER5B	17348.3	1205.91	0.064994		Kanga2_a	5570.84	526.945	0.0864159	6100.88		Charlie1a	12545.4	1243.13	0.0901571	13778		MLT1E2	20636.3	1863.69	0.0828304	22526.5		L1ME3A	48492.1	4399.09	0.0831725	52866.3		HERV-Fc2-int	120.68	11.9881	0.0903616	130.86		LTR68	1576.6	149.065	0.086381	1725.12		LTR108a_Mam	331.82	32.6245	0.0895184
L1MEg	38856.6	3538.02	0.0834544		L5	840.495	58.2838	0.0648478		L1M4a1	15392.5	1448.5	0.0860101	16850.8		L1M3d	2319.38	228.603	0.0897193	2536.38		MER5C1	1297.02	117.106	0.0828113	1415.1		MER74B	5462.2	492.034	0.082636	5941.54		ERVL47-int	1024.62	101.563	0.0901834	1126.18		MER110	2880.02	271.114	0.0860369	3154.92		L1ME3D	13130.8	1284.26	0.0890917
L1M7	8403.42	763.212	0.0832598		MLT1F-int	1112.9	77.1567	0.0648345		HERV-Fc2-int	82	7.68378	0.0856764	90		LTR81	743.78	73.1237	0.0895132	819.42		MLT2E	1304.08	116.637	0.0820971	1413.54		L1M3d	2004.48	179.848	0.0823355	2185.64		Kanga2_a	2745.04	271.513	0.0900078	3018.1		MER63B	7029.84	657.665	0.0855499	7688.96		MamGypLTR3a	4912.98	476.392	0.0883947
MamGypLTR3a	3582.34	322.65	0.082625		Charlie22a	932.653	64.3794	0.064571		LTR58	436.1	40.559	0.0850902	475.72		MER70C	1483.16	145.265	0.0892058	1628.76		LTR69	675.52	59.9889	0.0815611	735.08		LTR69	686.5	61.3015	0.0819757	747.1		LTR69	488.38	48.0315	0.0895422	537.76		Tigger17b	674.98	62.8081	0.0851302	752.5		MER90a	4961.34	480.758	0.0883406
LTR75	1355.42	121.89	0.0825081		MER65B	349.168	23.9493	0.0641869		L1MEg	74626	6916.53	0.0848211	81557		MamGypLTR3	1517	148.195	0.0889953	1666.22		Charlie1a	23976.7	2125.25	0.0814213	26107.4		MER45A	9669.58	862.172	0.0818641	10536.6		MER74B	3238.22	317.814	0.0893732	3569.56		UCON9	108.48	10.089	0.0850897	118.56		L1ME3F	13653	1315.94	0.0879114
MER5A	48362.4	4346.25	0.0824581		L1MA10	8022.29	548.792	0.0640283		L1M5	191617	17605.8	0.0841487	209217		MER90	2538.42	247.259	0.0887609	2793.9		L1ME3A	57822.3	5121.56	0.0813671	62975		MER5C1	1083.74	96.3707	0.0816624	1181.12		MLT1M-int	5.1	0.5	0.0892857	5.1		L1M4a1	15848.1	1473.33	0.0850583	17309.6		MER92A	493.48	47.3242	0.0875071
MER68B	1897.26	170.484	0.0824491		HAL1M8	4625.94	316.004	0.0639433		MER76-int	907.64	83.2686	0.0840326	991.36		MER5A	49374.3	4809.26	0.0887588	54189.8		Tigger19b	8028.52	707.711	0.0810088	8739.88		MER90	3429.16	304.636	0.0815888	3736.96		MER97b	334.48	32.7478	0.0891758	365.86		MER92A	625.02	57.9122	0.0847994	685.94		MLT2E	1175.9	112.21	0.0871123
MER70C	1434.62	128.211	0.0820377		LTR80A	657.465	44.8274	0.0638301		MER131	1826.68	167.138	0.0838281	1993.94		OldhAT1	4534.66	441.474	0.0887184	4982.54		Eulor2A	151.7	13.3676	0.0809827	164.82		MLT1G1-int	1449.56	128.745	0.0815717	1580.88		L1ME2	37159.1	3614.83	0.0886556	40738		Tigger19b	8203.92	755.82	0.0843574	8958.34		MLT1F1	16181.4	1538.31	0.0868135
MER76-int	746.38	66.6087	0.0819307		L1M3e	3267.33	221.844	0.0635807		MER88	470.92	42.7719	0.0832638	513.4		MLT1F1	11705.1	1139.26	0.0886971	12846.5		MER68B	2397.72	210.821	0.0808196	2604.84		MamGypsy2-LTR	1291.16	114.464	0.0814326	1404.36		LTR41	3917.88	381.013	0.0886305	4293.2		L1ME3G	58694.7	5399.7	0.0842461	64090.4		L1MEf	74010.9	6880.03	0.0850532
MER45A	5392.72	478.47	0.0814946		MER91C	1479.52	100.345	0.0635148		MER63B	6357.24	576.049	0.0830846	6940.78		Eulor11	165.54	16.1094	0.0886842	181.02		Charlie21a	2142.38	187.413	0.0804419	2330.48		MER110-int	1028.52	90.6559	0.0810023	1121.44		L1MEg	38071.7	3700.87	0.0885957	41777.6		MER63D	4196.38	384.833	0.0840024	4571.08		MER45B	5075.16	471.508	0.0850075
LTR108b_Mam	153.06	13.579	0.0814873		MER20B	5791.66	391.622	0.0633356		MER63D	3752.36	339.78	0.0830323	4086.5		PRIMAX-int	194.1	18.7944	0.0882804	213.78		L1M3d	2265.44	197.176	0.0800678	2473.34		Charlie4a	11346	994.731	0.0806055	12337.3		LTR86A2	638.82	61.9473	0.0883992	701.36		MER76-int	1071.62	98.1153	0.0838782	1168.68		MER97b	358.94	33.1919	0.0846447
UCON79	42.42	3.73639	0.0809507		MER68B	1286.11	86.8058	0.0632274		MER90a	5559.26	501.658	0.0827693	6061.98		Charlie1b	3665.96	350.083	0.0871711	4004.8		MER5A1	38741.7	3328.27	0.0791126	42031.4		MER131	1825.38	159.284	0.0802573	1987.08		UCON68	3.76	0.36	0.0873786	3.76		L1M7	16627.1	1519.28	0.0837237	18150.3		MER112	5441.24	502.538	0.0845486
LTR37B	3206.4	281.975	0.0808326		L1MEb	2970.06	200.396	0.0632074		L1MEb	8358.8	749.425	0.08228	9134.18		L1ME3B	15602	1487.73	0.0870543	17109.4		LTR80B	1168.64	100.374	0.0790963	1273.7		MER68B	2021.14	175.661	0.0799622	2192.96		MER99	665.88	63.5167	0.0870811	730.78		MLT2E	1552.16	140.975	0.0832629	1691.98		LTR41B	4047.54	372.535	0.0842825
MLT1E1A	13074.7	1149.76	0.0808296		Charlie1a	11166.5	750.383	0.062968		MLT1F1	13868.8	1236.04	0.0818305	15115.5		Charlie21a	869.24	82.5659	0.0867466	952		MER92A	560.52	47.7232	0.0784608	610.2		MER5A1	35950.7	3100.96	0.0794064	39020.7		MER113B	724.72	67.6288	0.0853523	782.18		L1M4a2	12733.3	1152.59	0.0830048	13857		MER99	801.32	73.6184	0.0841413
MLT1G3	11653.8	1017.4	0.0802923		MER44A	2773.62	185.568	0.0627091		MER70C	1338.84	116.79	0.0802331	1454.34		HAL1b	7355.96	693.514	0.0861564	8047.72		MER76	4194.32	355.311	0.0780966	4549.18		MamGypLTR3	2156.4	185.219	0.0790986	2341.34		HAL1b	9142.02	850.93	0.085153	9981.78		L1MEb	9380.96	848.102	0.082911	10219.5		L1MC5a	44524.3	4068.66	0.0837293
OldhAT1	4488.02	390.578	0.0800594		MER95	237.228	15.8453	0.0626114		ERV24B_Prim-int	2656.32	231.649	0.0802117	2872.24		MLT1E1A	14220.6	1329.08	0.0854735	15550.2		Charlie17b	1538.48	130.306	0.0780844	1669.38		MER92A	513.08	43.7136	0.0785096	553.48		MER76	2668.14	247.886	0.0850081	2915.7		L1ME2	76383.9	6869.17	0.0825095	83212.5		MLT1E	4135.94	376.54	0.0834441
MER63B	4523.42	392.04	0.0797566		MSTD	15736.7	1048.77	0.0624809		L1ME2	71268.9	6173.11	0.0797126	77459.4		UCON54	85.8	8.00226	0.0853098	93.96		LTR55	2559.68	214.828	0.0774291	2774.14		Charlie17b	1278.16	108.701	0.078379	1387.66		L1MCc	10729.7	989.75	0.0844535	11712.9		LTR40a	10948.1	966.959	0.0811546	11919.7		L1MEg	70384.8	6304.95	0.0822137
LTR41B	3738.6	320.462	0.0789498		LTR41C	1923.62	127.928	0.0623565		Eulor11	240.16	20.6808	0.0792852	260.86		L1MC5	25666.2	2369.6	0.0845203	28016.5		MER90a	6110.16	512.44	0.0773775	6625.08		MER70C	1258.6	107.01	0.0783608	1366.16		LTR87	1801.12	165.79	0.0842894	1966.54		MLT1E1A	17710.2	1563.21	0.0811071	19278.1		MER68C	481.72	43.1368	0.0821877
L1M4a2	7062	601.225	0.0784559		HAL1	42864.3	2847.27	0.0622877		UCON71_Crp	294.32	25.1423	0.0787019	316.76		LTR108a_Mam	222.44	20.4971	0.0843721	244.26		Eulor11	273.74	22.9273	0.077283	296.74		MER63A	9341.4	790.382	0.0780102	10144.3		L1MEh	6297.48	578.808	0.0841745	6882.96		LTR81	1025.18	90.0434	0.0807402	1114.6		UCON99	82.28	7.36	0.0821062
MER74B	4224.12	358.698	0.0782701		L1ME3A	29625.9	1962.44	0.0621257		LTR40a	9151.82	777.427	0.0782967	9940.98		LTR41B	3135.82	288.184	0.0841659	3427.06		UCON54	176.54	14.7178	0.0769526	191.58		MER90a	5876.28	496.305	0.0778812	6373.42		Eulor2A	80.08	7.31296	0.0836791	88.08		MLT1F2-int	2086.34	182.958	0.0806233	2264.16		MSTA1-int	531.08	47.385	0.081915
LTR86A2	913.26	76.9307	0.0776929		Tigger8	1142.57	75.4786	0.0619666		LTR81A	3188.84	268.97	0.0777863	3451.84		MER104	1747.34	160.518	0.0841352	1911.6		L1ME3D	12230.7	1015.27	0.0766473	13251.7		MER99	665.84	56.1844	0.0778151	721.52		MLT1F1	9365.24	854.359	0.0836	10245.3		MER5A	74824.9	6547.92	0.0804681	81365.3		L1M7	13447	1195.14	0.0816237
LTR40a	7504.86	630.6	0.0775125		Charlie15b	1762.2	116.247	0.0618848		LTR16B2	6597.82	556.102	0.0777338	7140.58		MLT1E	3177.18	290.81	0.0838556	3466.26		MLT1E	3653.62	303.268	0.0766431	3962.28		LTR102_Mam	1820.42	152.823	0.0774477	1971.68		L1ME3G	29881.7	2703.81	0.0829759	32607.2		L1MEh	12436.4	1084.77	0.0802275	13525.9		LTR84b	3240.66	288.021	0.0816228
MLT1D-int	2741.24	230.279	0.0774953		MSTD-int	3412.55	225	0.0618548		MLT1C-int	2718.42	228.985	0.0776905	2954.7		MER5C1	752.94	68.6076	0.0835101	823.14		LTR102_Mam	2053.48	169.832	0.0763871	2223.34		LTR16D2	1130.54	94.152	0.0768781	1224.24		L1MC5a	36824.5	3320.28	0.0827078	40094.3		Chompy-6_Croc	13.8	1.19783	0.0798667	14.64		Eulor11	154.64	13.6894	0.0813252
L1ME3G	30988.1	2595.44	0.0772831		MER88	337.683	22.2633	0.0618518		MLT1E1A	15446.7	1301.12	0.0776891	16793.2		MER76-int	933.94	84.5183	0.0829865	1018.52		L1MEh	8664.44	716.579	0.076386	9375.12		UCON40	298.28	24.8238	0.076829	322.88		L1M4a1	8627.6	776.042	0.0825257	9412.48		MER90a	6616.02	570.399	0.0793719	7173		MER113B	674.82	59.6459	0.08121
L1MEh	6817.96	567.27	0.0768115		MLT1I	20151.2	1325.86	0.0617336		MER104	3960.18	331.202	0.0771785	4282.14		L1M7	6452.06	580.661	0.0825657	7039.58		Tigger17b	437.84	35.8605	0.0757029	471.62		Kanga1d	1035.14	85.7985	0.0765416	1118.28		LTR81AB	361.9	32.5368	0.0824892	394.84		UCON54	167.78	14.4302	0.0791955	182.2		L1M8	7614.34	672.615	0.0811656
L1ME3	26547.9	2195.84	0.0763937		Tigger16a	1640.76	107.712	0.0616036		LTR68	1386.26	115.82	0.0771065	1501.82		L1ME3D	7662.56	685.957	0.0821651	8367.94		ERV24B_Prim-int	2801.4	228.791	0.0755039	3047.56		Charlie26a	1104.7	91.5289	0.0765146	1196.32		Charlie21a	1514.6	135.731	0.082245	1647.44		MLT1C-int	3125.08	267.137	0.0787499	3390.14		L1ME4b	44040.4	3873.79	0.0808484
Charlie1b	4604.98	380.464	0.076315		LTR81	527.277	34.5377	0.0614751		LTR108b_Mam	205.24	17.1065	0.0769363	221.58		MER68B	2046.32	182.82	0.0820137	2228.18		LTR58	547.2	44.2919	0.0748817	591.3		MLT2E	1159.68	95.8237	0.0763229	1254.74		LTR40a	5961.66	534.038	0.0822141	6505.36		MER104	4385.22	369.605	0.0777326	4747.72		LTR90A	626.48	54.7556	0.0803769
MLT1E	2985.98	246.176	0.0761646		MLT1E2	10108.4	661.511	0.0614222		MLT1E	3630.52	301.265	0.0766231	3921.16		LTR16D	3553.04	316.59	0.0818141	3866.16		L1MC5a	58482.4	4718.05	0.0746522	63283.9		L1ME3D	10316.6	848.073	0.0759604	11172		MLT1E	2356.38	210.792	0.0821106	2562.94		L1ME3	46683.9	3922.56	0.0775111	50590.9		UCON9	65.12	5.672	0.080122
Charlie1	4613.42	379.747	0.0760534		LTR16B	1763.27	115.23	0.0613418		Tigger17b	554.02	45.9605	0.0766033	605.5		LTR40b	3679.06	327.219	0.0816766	3992.7		MER63A	10257.9	824.339	0.0743835	11109.9		MamGyp-int	2901.86	237.995	0.0757979	3131.64		L1M7	8037.2	713.469	0.0815331	8758.06		MER113B	1298.98	109.122	0.0774956	1396.96		L1ME3Cz	30095	2593.68	0.079345
L1MC5a	38581.3	3168.71	0.0758973		MamRep1894	461.416	30.0998	0.0612388		UCON54	146.18	12.0971	0.0764299	158.76		L1MC5a	29066.3	2582.22	0.0815905	31626.3		MER70C	1251.6	99.02	0.0733145	1354.6		FordPrefect	2735.16	224.179	0.0757531	2969.42		MLT1E1A	10493.4	930.307	0.0814362	11433.6		MSTA1-int	228.3	19.1566	0.0774139	248.04		L1M4a1	17509.9	1505.99	0.0791964
L1M3d	2258.48	184.872	0.0756635		Charlie18a	1830.55	119.233	0.0611519		L1M4a2	12000.4	992.071	0.0763572	12953.9		L1M4a1	6500.22	572.647	0.0809639	7083.18		HAL1b	15806.1	1234.57	0.0724482	17027.8		L1MEh	7512.18	613.841	0.0755402	8124.38		MamGypLTR3a	2729.1	241.519	0.0813025	2967.86		MamGypLTR3	2133.56	178.057	0.077027	2310.56		HERVL74-int	2373.96	203.985	0.0791272
Tigger19b	4734.68	387.491	0.0756498		L1ME5	5922.44	385.174	0.061065		MER92A	577.72	47.562	0.0760649	622.76		MLT1C-int	2442.64	213.649	0.0804315	2653.98		MLT1F	23316.6	1820.51	0.072423	25164.7		L1MEg2	1751.36	142.45	0.0752186	1892.54		MLT1F	13681.2	1209.98	0.0812548	14898.3		MER90	3477.12	289.551	0.0768718	3775.96		MLT1D-int	5369.2	454.293	0.0780104
L1ME3E	11348.1	925.113	0.0753768		MER5C1	550.941	35.7801	0.0609831		L1ME3	42467.2	3490.6	0.0759523	45950.6		MER63C	1890.4	164.973	0.0802644	2054.56		MER92C	889.12	68.2861	0.0713241	956.8		MER88	496.92	39.7878	0.0741332	536.52		MER63B	3863.56	337.9	0.0804243	4193.42		Looper	2685.64	223.613	0.0768626	2906.86		MLT1F	25766.9	2175.37	0.0778524
MER99	835.56	68.0583	0.0753175		LTR57-int	942.168	61.1717	0.0609681		MLT2E	1370.28	112.409	0.0758141	1480.62		LTR69	680.86	58.9862	0.0797276	741.4		MER88	521.4	40.0321	0.0713036	561.8		Charlie1b	7322.72	584.749	0.0739489	7926.4		LTR16B2	4712.6	407.29	0.0795506	5118.1		FordPrefect	4348.9	360.874	0.0766224	4727.16		LTR87	2523.62	209.846	0.0767693
Tigger20a	2639.72	214.337	0.0750992		ERVL47-int	810.069	52.5247	0.0608915		L1MEh	11881.6	974.2	0.0757793	12854.4		HERVL74-int	1593.32	137.184	0.0792742	1731.54		MER5A	84371.2	6469.92	0.0712224	90874.9		L1MC5a	48730.9	3881.36	0.0737729	52598.1		X7B_LINE	933.02	80.6226	0.0795375	1012.28		Charlie1	8957	739.915	0.0763042	9685.06		MER90	2432.2	201.542	0.0765232
LTR69	567.56	45.8927	0.0748105		MER96	1399.99	90.5408	0.060744		Charlie1	7851.64	640.379	0.0754095	8477.54		L1ME3	19527.3	1678.05	0.0791334	21204.1		L1MEg2	2031.52	155.645	0.071163	2190.74		MER76	3896.56	309.461	0.0735758	4206.5		L1ME3	23763.4	2047.74	0.0793353	25812.8		MER63A	9907.46	814.423	0.0759589	10715.8		L1ME3	34057.9	2810.93	0.0762414
LTR87	2424.66	195.363	0.0745653		MLT1E1A	8562.45	553.72	0.0607404		LTR86A2	961.7	78.4105	0.0753867	1039.94		Looper	717.12	60.9024	0.0782785	773.92		MLT1D-int	3412.46	255.109	0.0695581	3677.04		Charlie21a	1722.76	135.538	0.0729368	1856.54		L1M4a2	6969.42	594.054	0.0785424	7574.98		HAL1b	19544.7	1606.09	0.0759351	21150.8		LTR105_Mam	2311	189.393	0.0757455
Kanga2_a	3036.76	243.31	0.0741783		Charlie13a	1112.96	71.8026	0.060605		Charlie13b	1110.68	90.4555	0.0753083	1202.94		L1ME4b	31775.5	2680.12	0.0777847	34490.6		L1MC5	51392.1	3835.02	0.0694408	55206.1		MLT1F	20968.2	1621.43	0.0717773	22617.1		MLT2E	881.88	75.0862	0.0784627	958.12		LTR105_Mam	2714.18	221.839	0.0755578	2938.04		FordPrefect_a	931.34	76.0213	0.0754658
X7A_LINE	989.3	79.1407	0.0740712		LTR48B	2326.39	149.978	0.0605638		MLT1F	19771.5	1590.99	0.0744759	21352.6		Charlie10	1832.84	154.532	0.0777569	1988.94		MLT1E1A	14781	1100.31	0.0692835	15882		MER5A	80167.3	6117.97	0.0709039	86305.6		MER104	2260.26	190.485	0.0777253	2452.16		L1MC5a	73253.8	5972.45	0.0753848	79203.8		UCON53	70.26	5.63002	0.0741866
MLT1F	19583.7	1565.17	0.074007		L2	115386	7425.42	0.0604622		MER5A	65700.8	5233.2	0.0737756	70928		Charlie1	3506.7	295.077	0.0776155	3816.48		LTR40a	8203.26	607.077	0.0689051	8807.92		Eulor11	290.24	22.106	0.0707741	312.08		HERVL40-int	4574.16	384.231	0.0774911	4952.22		MLT1F	22145.9	1790.82	0.0748145	23920.9		Charlie30a	773.98	61.9567	0.0741165
LTR40b	3806.46	303.226	0.0737833		MER5A	29732.2	1906.71	0.0602649		L1ME3D	19096	1517.19	0.0736028	20621.3		L1ME3A	34360.1	2888.73	0.0775523	37231.9		MER68C	667.98	49.2933	0.0687232	717.16		LTR55	2512.44	190.481	0.0704724	2703.72		L1ME3B	19907.4	1670.31	0.0774091	21583.5		LTR86A2	1186.7	95.8854	0.0747595	1283.3		Charlie19a	2440.14	195.225	0.0740791
MER106B	934.66	74.0427	0.0734039		MLT2C1	4057.36	259.964	0.0602143		Charlie4a	11272.9	893.316	0.073426	12161.7		MER112	4336.36	363.482	0.0773392	4698.96		MER113B	1330.4	97.4119	0.0682246	1430.5		Charlie1	5600	418.695	0.0695657	6005.28		LTR108e_Mam	384.82	32.2676	0.0773641	419.08		LTR16B2	7487.4	603.792	0.0746234	8083.62		MER63A	7474.8	597.671	0.0740382
MLT1E2-int	581.18	45.5714	0.0727105		MER67D	1440.32	92.21	0.0601686		L1MC5a	66425.6	5258.71	0.0733593	71678.6		LTR37B	2428.98	202.734	0.0770349	2631.52		Charlie10b	597.84	43.659	0.0680579	643.02		AmnSINE1	6157.72	453.331	0.0685718	6621.88		LTR52	2713.22	226.747	0.0771258	2940.06		L1ME3D	20969.9	1666.87	0.0736356	22618.8		MER5C1	976.56	77.7292	0.0737266
L1ME3D	11118.8	869.97	0.0725653		UCON5	110.218	7.0495	0.0601148		MER63A	9025.7	710.026	0.0729299	9738.54		Kanga2_a	2188.68	182.56	0.0769892	2372.08		MLT1F1	15972.8	1156.27	0.0675038	17097.7		MLT1E	3322.4	243.866	0.0683813	3558.38		MLT1D-int	2595.94	216.13	0.076858	2812.44		MER68B	2611.16	206.245	0.0732037	2817		HAL1b	12103.6	961.759	0.0736113
MamRep1527	3261.16	253.975	0.0722519		Charlie14a	402.98	25.7377	0.0600341		LTR41C	3384.12	265.439	0.0727317	3651.98		L1P4c	219.2	18.2544	0.0768753	238.74		MER63C	3323.66	237.616	0.066722	3562.16		L1MC5	43684.8	3206.28	0.0683771	46923.8		MER63C	2423.24	201.449	0.0767515	2614.4		L1ME3B	39615	3120.31	0.0730149	42745.2		L1MC5	40531.3	3214.19	0.0734747
Charlie10b	533	41.4773	0.0722		UCON71_Crp	142.02	9.04335	0.0598647		FordPrefect	3677.66	288.181	0.0726658	3964.62		L1ME4c	8922.5	739.845	0.0765699	9669.14		MER81	7113.14	502.603	0.0659953	7617.38		MER76-int	793.94	58.2397	0.068342	851.24		L1ME3A	40371.6	3348.46	0.0765886	43726		UCON80_AMi	267.58	21.0563	0.0729508	285.38		MER104	2315.72	183.615	0.0734654
UCON7	99.52	7.68	0.0716418		MER113	4099.29	260.981	0.0598544		MLT1G3	12771.7	993.846	0.0721981	13754.5		L1M4a2	6134.78	507.924	0.0764634	6642.02		MamRep38	6970.06	488.459	0.0654901	7457.02		MLT1F1	14808	1085.59	0.0683035	15889.2		MERX	572.9	47.4649	0.0765112	620.5		OldhAT1	7081.22	554.154	0.0725772	7616.56		UCON1	469.2	36.6799	0.0725071
MER113B	569.84	43.41	0.0707868		LTR33A_	3716.41	236.551	0.0598415		Looper	2859.2	221.169	0.0717996	3082.62		LTR40a	7815.92	647	0.0764511	8476.76		Charlie1	6400.6	447.04	0.0652838	6843.66		MER113B	1166.98	83.9529	0.0671122	1245.24		OldhAT1	4557.82	374.004	0.0758348	4926.74		LTR37B	6608.94	516.857	0.0725332	7125.22		LTR37-int	4037.2	314.067	0.0721783
UCON80_AMi	156.46	11.8917	0.0706358		MER45C	3134.56	199.492	0.0598347		HAL1b	18586.8	1420.51	0.0709994	19995.8		LTR87	2199	181.073	0.0760788	2381.14		UCON25	188.28	13.14	0.0652368	201.38		X7B_LINE	1527.72	109.44	0.0668477	1637.42		Charlie1	4486.4	364.418	0.0751251	4865.28		MLT1G3	13822.3	1077.22	0.0722993	14903.1		MLT1C-int	3671.96	285.551	0.0721542
LTR16B2	6055.86	458.552	0.0703904		MLT1D-int	1692.7	107.666	0.059802		MER90	3197.08	243.644	0.0708118	3429.42		MLT1F	17987.7	1474.88	0.07578	19454.9		AmnSINE1	6085.8	423.681	0.0650868	6503.66		MER96	2832.98	201.394	0.0663707	3036.64		LTR105_Mam	1647.22	133.665	0.0750555	1782.74		X7A_LINE	1982.6	154.124	0.0721309	2138.18		L1ME3A	58221.5	4503.84	0.0718026
L1MEb	5023	378.724	0.0701117		UCON9	35.8317	2.27277	0.0596458		UCON1	585.26	43.8316	0.0696744	628.36		MER113B	469.76	38.3835	0.0755367	513.12		Charlie6	1152.92	80.2052	0.0650422	1233.46		MLT1F2-int	1473.28	104.681	0.0663392	1583.86		MER105	1203.16	97.3058	0.0748238	1300.56		MER88	548.1	42.3924	0.0717917	592.38		MER63C	2725.44	210.644	0.0717432
L1ME4c	13182	989.123	0.0697986		HAL1ME	9548.45	605.471	0.0596293		L1ME3A	76174.9	5694.47	0.0695556	81870.1		L1ME3Cz	17891.8	1459.08	0.075401	19311.3		FordPrefect	2811.04	195.464	0.0650137	3015.34		Charlie6	950.28	67.2714	0.066111	1014.08		UCON1	311.22	25.1223	0.0746927	336.32		Eulor11	232.54	17.6502	0.0705471	250.14		MLT1F2-int	2455.34	189.368	0.0716025
L1ME3B	21718.6	1616.83	0.0692867		Charlie2b	3631.12	230.239	0.0596265		Chompy-7_Croc	10.94	0.812101	0.0691027	12.08		MER91C	1804.66	146.221	0.0749514	1949.86		MER76-int	866.9	59.5243	0.0642516	925.04		L1M7	9757.7	689.946	0.0660384	10447.9		MER70C	992.72	80.0679	0.0746354	1072.18		LTR40b	5438.58	410.227	0.0701386	5846.8		L1ME3B	28804	2203.29	0.0710572
MERX	631.22	46.8465	0.0690883		LTR64	894.97	56.6794	0.0595591		MLT1D-int	3812.7	282.756	0.0690414	4100.68		L1MEb	4293.48	347.136	0.0748039	4639.7		Charlie1b	8377.18	573.699	0.0640941	8936.42		MamRep38	6607.42	467.114	0.0660275	7073.84		ORSL-2a	639.8	51.5903	0.0746182	694.22		L1ME4b	83224.2	6271	0.0700708	89492.8		MER92C	541.16	41.3829	0.0710384
MER110	1755.36	129.209	0.0685616		L2-1_Crp	47.3267	2.99505	0.059518		L1ME3E	19916.8	1469.67	0.0687196	21364.2		Charlie2a	3729.74	299.906	0.0744249	4027.1		Kanga2_a	4656	318.116	0.0639543	4972		ERV24B_Prim-int	2801.58	195.793	0.0653216	3007.02		L1ME4c	12263.1	982.531	0.0741776	13263.8		UCON71_Crp	322.56	24.2051	0.0698026	343.32		Charlie4a	6211.88	472.446	0.0706796
MER90	2622.72	192.974	0.0685353		LTR52	2030.94	128.346	0.0594391		LTR81	1139.96	83.7387	0.0684308	1228.08		HAL1ME	12543.1	993.81	0.0734147	13532.5		MamGypLTR3a	4470	305.396	0.0639519	4769.54		LTR58	518.2	36.1708	0.0652465	553.58		MER63D	2347.3	187.458	0.0739551	2538.96		Charlie16a	4751.58	355.348	0.0695815	5099.56		L1MCc	20881.7	1586.4	0.0706068
L1ME4b	44733	3268.13	0.0680844		MER45A	3373.15	212.806	0.0593443		UCON77	46.02	3.36	0.0680437	49.38		MER113A	1703.36	134.921	0.0733951	1841.12		MER112	10476.6	713.742	0.063782	11193.9		UCON19	53.88	3.76	0.0652325	57.64		MER63A	5444.64	432.268	0.0735537	5879.34		LTR41C	3637.88	271.887	0.0695406	3904.7		UCON19	55.3	4.16	0.069963
ORSL	1570.8	114.367	0.0678671		MLT2B2	4747.44	299	0.0592498		LTR37B	5962.82	434.393	0.0679035	6400.44		L1ME3F	7657.14	597.931	0.0724319	8251.26		HAL1M8	9111.88	617.44	0.0634618	9740.42		UCON80_AMi	312.16	21.7835	0.0652312	329.28		L1ME3D	9969	789.832	0.0734125	10743.8		Charlie4a	12712.4	945.309	0.0692142	13676.4		L1MEd	80565.8	6014.35	0.0694657
L1MC5	35028.3	2550.1	0.0678606		MERX	367.02	23.0125	0.0590016		L1M7	15775.2	1147.17	0.0677902	16954.8		MLT1G3	10763.8	835.2	0.0720062	11589		MER113A	4173.82	281.1	0.0630988	4454.74		MLT1G3	14062.1	973.886	0.0647704	15016.8		UCON49	116.94	9.264	0.073405	127.06		MER20B	14956.5	1108.7	0.0690124	16065.1		MER5B	33236.1	2474.69	0.0692981
L1MEj	5614.32	404.336	0.0671805		MLT1J2	12834.9	802.298	0.0588317		LTR40b	4479.7	325.673	0.0677727	4796.46		MER63A	7350.76	563.757	0.0712308	7923.74		Charlie18a	6281.58	417.826	0.0623677	6699.98		MamGypLTR3a	4086.72	281.405	0.0644223	4365.78		MLT1G3	8462.66	670.009	0.073364	9119.78		Charlie2a	8982.5	665.754	0.0690025	9648.4		L1M4a2	14859.1	1100.8	0.0689727
LTR105_Mam	2165.56	155.836	0.0671303		Tigger5b	1967.95	122.868	0.0587654		MLT1F2-int	2063.18	149.174	0.0674279	2217.7		L1ME3E	7850.76	594.519	0.0703966	8445.16		Chompy-7_Croc	8.42	0.558667	0.0622216	8.58		MLT1E1A	13513.8	930.48	0.0644184	14439.4		L1MEb	4968.52	392.922	0.0732866	5372.66		UCON1	667.82	49.4555	0.068949	714.92		Kanga2_a	2997.42	221.972	0.0689484
LTR52-int	754.78	54.2658	0.0670738		Charlie1b	2862.97	178.718	0.0587561		L1ME4b	74100.9	5341.86	0.0672416	79436.6		L1MEj	4778.48	360.945	0.0702306	5129.6		LTR40b	4221.9	279.708	0.0621351	4500.64		LTR107_Mam	918.68	63.2359	0.0644006	980.1		MER5A	49419.1	3822.95	0.0718032	53244.1		X5B_LINE	90.44	6.67524	0.0687352	98.22		L1ME4a	47241.9	3488.14	0.0687589
HAL1b	9548.98	681.315	0.0665978		MER5A1	15180.9	939.085	0.0582558		OldhAT1	6199.92	443.164	0.0667106	6650.6		HAL1M8	5866.86	435.546	0.0691079	6295.22		MER99	800.48	52.6557	0.0617202	852.74		Charlie10b	598.2	41.1442	0.0643538	641.46		LTR37-int	2988.78	227.924	0.0708564	3220.38		L1ME3A	82290.7	6011.12	0.0680747	88220.4		L1MEg1	3263.14	240.753	0.0687101
UCON19	47.58	3.39	0.0665097		Chompy-7_Croc	7.48515	0.460396	0.0579439		LTR108c_Mam	169.88	12.0546	0.0662578	181.34		ORSL-2b	841.66	62.4064	0.0690286	906.22		Chap1_Mam	3659.66	237.616	0.0609698	3886.06		LTR40a	7738.5	531.711	0.0642923	8270.06		MLT1F2-int	1180.04	89.9417	0.0708212	1281.6		ORSL	3255.04	237.101	0.0678957	3491.7		MLT1G3	14348.5	1055.3	0.068509
MER63A	7504.48	530.658	0.0660422		MER102a	3349.98	206.045	0.0579425		L1ME3B	36597.3	2596.16	0.0662397	39191		Tigger20a	2349.24	171.774	0.0681369	2516.16		ORSL	3349.72	216.69	0.0607586	3569.26		L1MEi	13406	918.485	0.0641199	14323.7		LTR16E2	6017.12	457.743	0.0706953	6471.58		Charlie21a	2849.5	205.529	0.0672756	3059		L1MEb	10070.9	735.366	0.0680502
MER63C	2722.24	192.325	0.0659877		MER58B	7933.21	486.883	0.0578239		MamGypsy2-LTR	1419.5	99.6356	0.065587	1519.56		LTR52	3430.08	250.098	0.0679581	3680.38		MLT1G3	15522.9	1003.37	0.0607135	16519.4		Arthur1	6517.76	446.445	0.0641057	6957.12		UCON44	67.84	5.12123	0.0701911	73.18		L1MEd	101715	7311.71	0.0670632	109041		LTR40b	4499.38	327.778	0.067903
ORSL-2b	1031.04	72.3384	0.0655608		LTR89	1437.22	88.1567	0.0577935		UCON9	119.42	8.276	0.0648102	127.66		UCON80	38.8	2.80615	0.0674456	41.6		LTR106_Mam	1714.72	110.456	0.0605178	1826.24		MLT1D-int	3129.66	213.109	0.0637522	3336.26		L1ME3E	10344.4	778.531	0.0699933	11132.9		MER96	2574.48	184.784	0.0669685	2760.92		Tigger8	1803.24	131.281	0.0678622
Charlie16a	2484.64	173.115	0.0651359		L1MEi	7333.83	449.295	0.0577268		MLT1F-int	2527	170.232	0.0631136	2703.42		Charlie16a	2357.64	169.186	0.0669561	2520.52		MER90	3825.74	245.634	0.0603319	4060.98		L1ME3B	23091.6	1557.48	0.063186	24656.1		Charlie16a	2853.1	212.644	0.0693612	3069.4		LTR16B	3437.44	243.949	0.0662655	3675.14		Chompy-6_Croc	9.64	0.7	0.0676983
L1MEd	50454.9	3511.41	0.0650667		Chap1_Mam	1333.63	81.6355	0.0576819		MER20B	12961.1	871.599	0.0630099	13828.4		L1MEg2	1665.22	119.377	0.0668927	1787.52		ORSL-2a	1122.16	71.9313	0.0602394	1193.56		UCON79	77.84	5.23353	0.0629988	82.8		MER113A	2386.18	177.693	0.0693065	2573.2		UCON34	251.12	17.5335	0.0652644	267.46		Looper	1349.18	97.3262	0.0672836
L1ME3A	46183.2	3207.4	0.0649396		UCON79	27.2277	1.66423	0.0576018		MamRep38	5245.68	352.338	0.0629398	5594.74		MER88	416.34	29.6152	0.0664085	446.6		MamGypLTR1c	4533.14	290.191	0.060164	4828.98		X5B_LINE	106.92	7.132	0.0625329	113.02		LTR68	895.8	66.3748	0.0689841	960.58		LTR108c_Mam	214.84	14.9386	0.0650129	229.38		LTR82B	3729.74	268.983	0.0672671
Chompy-6_Croc	13.4	0.92	0.0642458		LTR37-int	2028.98	123.969	0.0575811		Tigger13a	11439.6	766.327	0.0627832	12187.5		MIR	277434	19674.9	0.066221	297142		OldhAT1	7622.98	487.539	0.060112	8109.9		LTR40b	4020.66	264.344	0.0616905	4269.24		L1ME4b	42017.2	3090.87	0.0685215	45107		L1ME3E	21802.5	1512.2	0.0648606	23328.9		LTR52	4177.08	300.148	0.0670388
Charlie2a	4837.6	329.067	0.0636904		Kanga1a	1202.62	73.2076	0.0573803		MER96	2296.42	153.518	0.0626621	2449.3		LTR68	893.44	63.2982	0.0661604	956.54		L1M7	12147.3	771.992	0.059755	12919.8		LTR89	2707.48	176.579	0.0612259	2880.88		UCON18	41.04	3	0.0681199	44.04		L1ME4c	26477.5	1833.73	0.0647704	28332.4		Tigger13a	7782.7	556.424	0.0667246
MER112	5403.96	363.955	0.0630999		Zaphod3	1138.74	69.2444	0.0573221		MER113B	1246.9	83.2339	0.0625756	1321.6		MER68C	511.96	35.9902	0.0656815	548.68		L1MEd	69089.5	4366.92	0.0594491	73448.9		MamRep1527	3432.64	219.454	0.06009	3660.52		LTR37B	3432	249.213	0.0676987	3679.54		LTR108b_Mam	255.96	17.7011	0.0646825	271.8		UCON79	62.06	4.38635	0.0660134
MADE2	1343.34	90.2891	0.0629794		Kanga1c	1012.33	61.1621	0.0569751		L1MEd	98222.1	6536.75	0.0623981	104811		LTR41C	2485.1	173.481	0.0652531	2662.18		MamGypsy2-LTR	1446.74	91.4413	0.0594477	1535.94		L1ME3F	11599.8	740.857	0.0600337	12342.7		MER76-int	723.58	52.0238	0.0670752	776.12		L1MC5	67349.2	4589.62	0.063799	71947.2		LTR89	2604	182.103	0.065361
LTR80A	1205.74	80.3599	0.0624834		Tigger17b	311.228	18.7584	0.0568461		Tigger16a	4445.46	294.232	0.0620783	4746.4		L1ME4a	29892.9	2076.12	0.0649415	31985.2		Arthur1	7394.38	467.164	0.0594239	7841.7		MER68C	555.88	35.39	0.0598542	592.1		Tigger20a	2297.86	163.338	0.0663652	2459.7		LTR80A	1971.82	134.283	0.0637592	2107.14		UCON77	34.98	2.42	0.0647059
Arthur1C	896.76	59.6735	0.0623916		MER70B	1287.59	77.036	0.056452		L1ME4c	24872	1636.13	0.0617219	26525.4		Charlie2b	4403.28	304.775	0.0647348	4705.24		MER96	2729.18	170.673	0.0588557	2902.08		ORSL	3214.22	203.055	0.0594203	3422.66		ORSL	1881.54	133.509	0.0662561	2018.2		MER97b	834.68	56.2564	0.063143	892.42		MER88	718.9	49.6813	0.0646403
LTR52	3286.1	216.946	0.0619307		LTR54	1945.64	116.187	0.0563516		L1MC5	61097.1	4013.11	0.0616357	65080.8		LTR37-int	2433.52	168.015	0.0645831	2604.7		X5B_LINE	104.9	6.53133	0.0586131	110.96		HERVL40-int	5400.08	338.714	0.0590218	5736.24		L1MEd	49485.6	3501.81	0.0660877	53004.7		LTR86A1	2146.58	144.273	0.0629778	2293.48		Kanga1	1614.76	111.555	0.0646203
Charlie8	5850.22	383.477	0.0615167		Kanga1	1040.71	62.0543	0.0562715		UCON80_AMi	278.78	18.2702	0.0615054	296		Helitron1Nb_Mam	419.08	28.9019	0.0645158	449.22		L1ME3B	28169.9	1752.75	0.0585758	29940.1		MLT1H-int	2414.4	151.339	0.0589845	2571.02		L1MC5	34549.5	2428.53	0.0656751	36995.4		MamGypLTR1c	3986.52	267.091	0.0627915	4243.7		LTR40c	2912	199.359	0.0640747
MamRep38	4518.76	295.812	0.061441		LTR26B	355.446	21.1534	0.0561697		LTR16B	3162.7	205.05	0.0608863	3363.8		Charlie7a	1278.3	87.9852	0.0643974	1371.2		Kanga1d	1351.1	83.4893	0.0581974	1435.4		L1MEd	56059.2	3489.07	0.0585924	59550.5		Charlie17b	1395.08	97.9661	0.0656149	1493		LTR81A	3378.8	223.291	0.0619892	3609.1		MER20B	9129.72	622.935	0.0638734
MER113A	1866.52	121.395	0.0610664		MamRep1151	935.703	55.6656	0.0561502		LTR105_Mam	2485.8	160.57	0.0606755	2654.04		MLT1H2	13082.6	899.906	0.0643594	13983		LTR16E2	10291.7	632.837	0.0579281	10920.2		MER105	1780.42	110.631	0.0585024	1891.14		LTR40b	3038.96	213.25	0.0655707	3242.3		ORSL-2b	2480.72	163.848	0.0619563	2645.86		LTR37B	3503.84	237.543	0.0634907
L1ME3Cz	26158.5	1695.11	0.0608578		MIR1_Amn	10978.5	652.151	0.0560716		Charlie2a	8341.6	538.105	0.0605994	8901.48		LTR16B	3020.68	206.819	0.0640802	3231.3		L1ME3F	13896.3	850.658	0.0576837	14723.4		HAL1M8	7626.08	472.417	0.0583339	8102.26		L1ME3F	10423	729.556	0.0654161	11172.8		MLT1D-int	4573.08	301.465	0.0618448	4871.26		MamGypsy2-LTR	1024.44	69.1573	0.0632384
L1P4c	200.18	12.933	0.0606859		UCON77	24.5149	1.45418	0.0559966		LTR40c	3053.1	195.224	0.0600999	3248.62		L2	175175	11992.4	0.064073	187146		L1MEi	16509.2	1009.05	0.0576001	17497.2		Charlie10	2515.54	155.56	0.0582383	2669.22		LTR86A1	1116.94	77.1571	0.0646154	1198.98		L1ME3C	14965.8	985.85	0.0618024	15948.2		MamRep1527	3770.82	253.758	0.0630521
L1ME3F	11138.2	712.673	0.0601368		MLT1H2	9240.7	547.931	0.0559763		X7A_LINE	1858.92	118.436	0.0598963	1979.76		Tigger13a	5616.16	383.895	0.0639819	6005.1		ERV3-16A3_I-int	38286.1	2316.46	0.0570522	40610.5		LTR16E2	9414.42	580.892	0.0581164	9999.1		LTR89	1826.44	124.187	0.0636653	1954.5		MER5B	50366.6	3304.03	0.0615612	53673.7		Charlie16a	2676.14	179.473	0.0628491
LTR102_Mam	2011.04	126.977	0.05939		MER34D	601.277	35.6505	0.0559726		MamGypLTR3	1876.44	118.679	0.0594847	1994.42		HAL1	60092.3	4100.18	0.0638732	64152.1		LTR37B	4958.68	298.67	0.0568099	5260		L1ME4c	17159	1056.04	0.0579763	18218		Charlie7a	1597.6	106.658	0.0625835	1699.98		Tigger13a	12944.7	846.235	0.0613617	13788.7		L1ME3C	8345.4	555.384	0.0623972
LTR40c	2770.82	174.49	0.0592432		MLT1H	24398.9	1442.09	0.0558062		Charlie16a	4259.86	269.16	0.05943	4528.76		MER113	5803.88	394.642	0.0636671	6198.6		MLT1H	44033	2641.69	0.0565979	46658.6		LTR37B	4487.08	275.626	0.0578717	4758.02		L2	158945	10601.7	0.0625298	169554		X7B_LINE	1676.52	108.642	0.0608582	1786.06		MIR	275814	18276.4	0.0621457
MER92C	400.08	25.1852	0.0592224		L1MCb	5275.32	311.684	0.0557873		ORSL	2989.8	188.556	0.0593251	3182.28		LTR86A2	780.8	53.0268	0.0635945	830.5		L1ME4b	70368.6	4218.2	0.0565542	74573		UCON54	159.56	9.78895	0.0578034	169.44		Charlie23a	1811.6	119.884	0.0620685	1922.42		L1ME3Cz	49910.4	3192.95	0.0601271	53092.5		HERVL40-int	7892.96	522.879	0.0621303
PRIMAX-int	291.54	18.2524	0.0589183		MER91B	1407.08	83.0094	0.0557077		MLT1H	39716.1	2488.4	0.0589605	42187		Charlie24	2234.28	151.226	0.0633936	2383.3		MamRep1527	3863.78	228.42	0.0558184	4084.08		LTR106_Mam	1345.36	82.3004	0.057647	1426		L1MEj	5350.44	353.928	0.0620451	5696.52		L1MEj	10901	695.817	0.0600005	11619.4		MamGyp-int	2530.26	166.979	0.0619074
L1ME3C	7728.32	483.425	0.0588699		Tigger17a	7145.27	421.313	0.0556808		MER63C	4436.84	277.536	0.0588702	4720.88		MER20B	7685.3	518.904	0.0632485	8207.8		MIR	506556	29945.4	0.0558161	536496		Kanga2_a	3840.12	233.614	0.0573465	4065.08		MamGyp-int	2050.7	134.657	0.0616179	2184.72		LTR86C	1233.92	78.2084	0.0596042	1312.76		MLT1H	47283.2	3120.21	0.0619048
Charlie19a	2278.2	142.401	0.0588287		MLT1A0-int	3394.11	199.944	0.0556318		MER81	5447.68	340.711	0.0588612	5790.6		MER46C	4112.3	274.126	0.0624942	4388.44		Eulor1	81.6	4.82171	0.0557928	86.18		MER81	6614.26	401.072	0.0571708	7017.06		L1ME3Cz	24050.5	1575.02	0.0614628	25642.2		Eulor1	163.48	10.3323	0.0594453	173.78		ORSL-2b	1044.2	68.2113	0.0613184
LTR108e_Mam	487.34	30.4451	0.0587987		MER6A	3057.03	180.047	0.0556201		MER97b	830.78	51.9052	0.0588038	881.18		LTR91	463.2	30.8445	0.0624326	494.74		MER113	15300	903.613	0.0557663	16196.1		UCON25	182.08	10.92	0.0565803	193		Kanga1a	1477.86	95.9985	0.0609956	1578.14		LTR37-int	6544.54	412.343	0.0592712	6965.2		Chap1_Mam	2198.78	141.506	0.0604653
MER5B	29667.2	1837.98	0.058339		ORSL	807.267	47.5075	0.0555789		MER112	9134.92	562.406	0.0579959	9725.4		MLT1G1	15142.5	1003.03	0.0621242	16143.6		Arthur1B	7345.1	433.018	0.0556713	7796.94		Chap1_Mam	3198.04	191.549	0.056511	3388.72		HAL1M8	6487.3	419.308	0.0607111	6897.56		Tigger20a	4620.12	290.925	0.0592389	4916.18		UCON33	196.68	12.5632	0.0600411
L1ME4a	45448.1	2802.05	0.0580733		AmnSINE1	1985.6	116.712	0.0555158		Charlie21a	2771.78	170.063	0.0578083	2937.12		LTR86A1	1466.54	96.986	0.0620303	1565.44		L1ME4a	78694.7	4629.6	0.0555613	83296.1		ERV3-16A3_I-int	37393.1	2237.92	0.0564688	39639.5		UCON71_Crp	191.48	12.2714	0.0602272	204.84		Charlie7a	3391.42	213.265	0.0591632	3602.72		MER110	1970.54	125.168	0.0597257
Tigger13a	6850.02	421.073	0.0579105		LTR40a	4679.61	274.755	0.0554571		L1ME3F	19598.9	1188.6	0.0571788	20794.8		MamRep1527	3254.5	214.359	0.0617952	3464		MER104	4069.32	239.325	0.0555454	4310.48		L1ME4a	63189.5	3780.39	0.0564491	66948		MLT1E2-int	633.72	40.3177	0.0598152	672.4		MER63C	5167.8	324.624	0.0591039	5499.44		MER102a	5717.26	360.473	0.0593104
MER81	4565.66	280.416	0.0578646		UCON55	255.426	14.9933	0.0554448		ORSL-2b	2337.96	139.675	0.0563744	2477.74		L1ME3C	5088	334.593	0.0617035	5415.42		MLT1J1	15080.7	886.681	0.0555306	15984.3		MER63C	2931.44	174.982	0.056329	3095.78		MamRep38	3395.14	212.434	0.0588856	3608.88		Charlie26a	1343.1	84.2902	0.0590519	1427.8		MamRep38	3992.48	251.215	0.0591973
MIR	305666	18738.4	0.0577624		LTR16B2	3970.78	232.376	0.0552861		LTR106_Mam	2155.22	128.646	0.0563283	2283.64		UCON71_Crp	178.38	11.7069	0.0615871	187.22		HAL1	107890	6339.84	0.0555007	114273		LTR41	6076.5	362.616	0.0563145	6437.62		Tigger13a	6126.22	383.217	0.058871	6510.92		MamRep1527	4928.7	303.891	0.0580767	5229.28		Charlie2b	6600.34	413.782	0.0589927
Tigger8	1811.94	110.837	0.0576441		UCON80_AMi	109.01	6.35514	0.0550872		UCON19	77.42	4.62	0.056314	82.04		LTR108e_Mam	485.44	31.7147	0.0613254	516.52		LTR85a	5719.08	335.225	0.0553696	6064.38		HAL1	92145.8	5462.84	0.0559668	97661.9		L1MEg1	2194.46	136.555	0.0585817	2333.16		MIR	463548	28479.6	0.057882	492054		Charlie24	2889.06	181.074	0.0589791
LTR33B	3757.02	228.803	0.0574042		Charlie10b	378.861	22.0128	0.0549119		L1MEj	10649.4	631.292	0.0559621	11283.4		LTR75	1510.9	98.5958	0.0612588	1609.58		L1ME3Cz	34399.3	1981.78	0.0544729	36351.4		LTR37-int	3289.2	194.736	0.0558955	3491.5		MER5B	32188.3	2002.1	0.0585573	34179.7		Chap1_Mam	3552.18	217.403	0.057673	3775.72		HAL1	105932	6582.69	0.0585051
MLT1G1	15725.9	953.43	0.0571625		Charlie20a	1176.52	68.3456	0.0549018		HAL1M8	11594.9	684.611	0.0557524	12277.9		LTR40c	2555.14	166.096	0.0610371	2723.22		Charlie23a	3393.14	194.48	0.0542088	3595.1		MIR	472186	27673.7	0.0553629	499930		MLT1H	26741.5	1662.48	0.0585298	28397.7		MER112	10559.4	639.649	0.0571164	11205.8		MLT1I	33988.4	2112	0.0585036
Charlie10	2638.48	159.217	0.0569101		MER92C	313.366	18.2002	0.0548915		LTR37-int	5954.14	351.073	0.0556798	6283.18		CR1-L3B_Croc	26.72	1.736	0.0610065	29.18		MER97a	1275.52	72.8998	0.0540631	1353.18		L1ME4b	59418.7	3479.91	0.0553257	62879.7		L5	1204.9	74.7626	0.0584237	1280.18		LTR81AB	750.64	45.4533	0.0570955	795.2		L1ME3E	13805	854.263	0.0582746
MLT1H2	14001.1	839.9	0.0565932		MamRep605	5640.58	326.904	0.0547809		LTR80A	1674.22	98.1943	0.0554014	1775.08		Tigger8	1446.8	93.9594	0.0609825	1540.26		LTR33B	5180.98	294.229	0.0537384	5477.56		LTR85a	5200.68	304.118	0.055246	5496		Charlie10	2176.26	134.809	0.0583317	2308.6		MLT1H	44158.5	2671.46	0.057046	46801.8		Eulor6C	14.62	0.9	0.0579897
Charlie2b	5890.8	351.89	0.0563683		LTR31	910.911	52.485	0.0544792		L1ME3C	13652.3	800.605	0.0553942	14432.5		MER5B	30781.5	1996.75	0.060917	32778.5		MLT1F2-int	1670.34	94.8047	0.0537093	1765.42		OldhAT1	7470.74	434.461	0.0549589	7910		Looper	1250.18	77.2692	0.0582088	1328.3		MLT1E2-int	1014.1	61.2947	0.0569974	1079.54		MER91C	1695.1	103.906	0.0577573
LTR68	849.8	50.7037	0.056306		Charlie17a	1430.46	82.0678	0.0542588		MamRep1527	4248.18	248.743	0.055314	4499.22		MamGyp-int	2666.14	172.87	0.0608908	2828.98		MLT1H-int	2757.9	156.257	0.0536198	2910.46		L1ME3Cz	28598.3	1660.4	0.0548736	30260.9		MIR	301643	18604.2	0.0580934	320295		UCON107	279.76	16.8881	0.0569299	296.2		LTR16B2	6305.3	386.089	0.0576993
CR1-L3B_Croc	28.74	1.705	0.0560026		MamGypsy2-LTR	551.287	31.5043	0.0540577		MER5C1	1390.62	81.0856	0.0550963	1470.26		X7A_LINE	967.54	62.5933	0.0607623	1026.38		LTR41	6210.98	349.957	0.0533395	6561.58		MER112	9106.42	524.547	0.0544647	9631.42		MER112	5559.46	341.926	0.05794	5892.66		LTR40c	3578.72	215.358	0.0567615	3788.66		LTR81	889.28	54.3919	0.0576386
Kanga1	1592.56	94.2935	0.0558991		MLT1E2-int	373.861	21.2042	0.0536727		MER5B	44556.2	2581.29	0.0547609	47137.4		MER94B	506.58	32.7132	0.0606593	537.94		L1ME4c	21836.8	1229.63	0.0533084	23048.3		L1M6	13256.4	756.465	0.0539836	14014.1		MER20B	8092.14	496.586	0.0578184	8586.18		MADE2	2766.54	165.862	0.0565618	2932.5		L2	197039	12041.5	0.0575925
Charlie23a	1839.72	108.412	0.0556494		Charlie12	55.0396	3.07605	0.0529297		Chap1_Mam	3157.62	182.647	0.0546802	3344.8		Chap1_Mam	1921.2	124.055	0.0606549	2043.62		Charlie2b	9048.44	506.625	0.0530216	9548.94		L1MEj	7194.28	405.49	0.0533556	7607.84		MADE2	1483.84	90.3837	0.0574148	1575.28		MamRep38	5722.58	342.676	0.0564982	6064.74		Charlie10	2522.3	153.63	0.0574118
HAL1M8	7387.34	431.711	0.0552128		Charlie4z	3984.69	221.626	0.0526888		L1ME3Cz	46947.2	2711.14	0.0545959	49687.8		MamRep1151	921.32	59.462	0.0606272	984.78		UCON12	100.36	5.6	0.0528501	106.16		MER113	14193.9	797.117	0.0531729	14989.6		L1ME4a	46273.5	2808.43	0.0572192	49114.8		L2	257542	15413.8	0.0564701	272903		Arthur1C	1111.88	67.6611	0.0573622
MLT1H	37380	2177.57	0.0550481		MER74B	2711.29	150.226	0.0524987		MIR	411874	23772	0.0545673	435664		Kanga1a	1576.34	101.546	0.0605202	1677.08		L2-3_Crp	6049.52	336.439	0.0526842	6389.7		Arthur1B	6734.46	376.325	0.0529231	7120.48		Arthur1	5093	307.519	0.0569424	5410.98		L1ME3F	21598.4	1292.58	0.0564667	22900.6		L1ME5	10309.8	625.299	0.0571826
LTR86A1	1511.78	87.8026	0.0548909		MER63D	1489.15	82.2605	0.0523483		L1ME4a	96177.9	5536.82	0.0544348	101734		MLT1F-int	1839.58	117.973	0.0602657	1952.46		MLT1H2	15840.4	876.12	0.0524106	16722.2		ORSL-2a	1027.96	57.3245	0.0528198	1085.3		LTR40c	1872.32	112.688	0.0567695	1983.22		MLT1F-int	3013.82	179.42	0.0561875	3188.28		MER103C	13386.5	811.407	0.0571497
MER45C	4702.4	272.739	0.0548204		LTR58	192.228	10.5787	0.0521617		MERX	998.46	57.3121	0.0542846	1055.94		Arthur1	4495.14	288.23	0.0602567	4765.52		UCON80_AMi	344.7	19.0642	0.0524082	361.4		Looper	1523.9	84.8605	0.052749	1610.92		MER88	391.02	23.4703	0.0566246	414.02		MER91C	2259.52	134.468	0.0561691	2388.8		Charlie18a	3588.52	216.294	0.0568474
L2	177315	10281.2	0.054805		ERV3-16A3_I-int	28384.1	1561.48	0.052144		LTR86A1	1828.82	104.667	0.054134	1929.8		ORSL	1446.14	91.7646	0.0596686	1541.98		MER91C	2544.36	140.377	0.0522872	2681.74		LTR16C	34800.7	1937	0.0527249	36735.7		MLT1G1-int	1190.52	71.3304	0.0565284	1258.16		MamGypsy2-LTR	1559.52	92.394	0.0559315	1653.82		UCON80_AMi	163.06	9.79525	0.0566673
LTR86C	1024.68	58.0947	0.0536536		UCON33	75.7822	4.16403	0.0520854		MADE2	2430.92	138.88	0.054043	2573.5		Charlie6	796.06	50.4133	0.0595569	845.18		MADE2	2506.14	137.485	0.0520061	2647.46		Charlie18a	5723.2	318.279	0.0526823	6042.52		Charlie2a	4477.36	267.909	0.0564582	4761.64		MLT1H2	16122.9	949.733	0.055629	17087.2		Tigger20a	2916.24	175.031	0.0566212
Eulor11	151.5	8.58	0.0535982		Charlie1	2977.45	163.504	0.0520557		MER94B	820.32	46.7122	0.0538759	869.28		UCON80_AMi	172.86	10.946	0.0595519	186.54		UCON79	104.24	5.70701	0.0519069	110.16		MLT1H	39458.9	2182.51	0.052412	41624.4		MLT1F-int	1789.66	106.799	0.0563147	1895.52		MLT1G1	18999.5	1115.32	0.055448	20114.1		MIR1_Amn	12024.3	718.647	0.0563955
MER91C	2188.1	123.607	0.0534701		MER97d	157.515	8.64291	0.0520163		Tigger20a	4091.44	232.28	0.0537224	4326.6		MIR1_Amn	14705.3	930.795	0.0595287	15629.8		MIR1_Amn	34802.6	1897.74	0.0517091	36714.3		MER91C	2312.74	127.804	0.0523669	2437.12		L1MEg2	1731.36	102.91	0.0561041	1832.44		Tigger16a	4807.86	281.199	0.0552556	5087.18		L1MEj	7591.7	452.913	0.0563001
MLT1F-int	1910.52	106.578	0.0528373		L4_B_Mam	4151.71	227.081	0.0518593		MLT1G1	17524.1	981.926	0.0530598	18516.1		HERV-Fc2-int	187.52	11.8297	0.0593413	200.62		MLT1G1-int	1745.98	95.1836	0.0516975	1841.66		MLT1J1	13721.8	757.043	0.0522861	14485.7		UCON33	156.94	9.31502	0.0560285	166.5		L1ME4a	99758.3	5830.57	0.0552195	105626		MER74C	1021.1	60.8946	0.05628
UCON9	62.6	3.464	0.052434		L1M6	7082.22	384.743	0.0515261		L2	226318	12672	0.0530229	238997		LTR16B2	6444.3	403.473	0.0589203	6847.62		Looper	1711.5	93.0546	0.0515665	1806.2		L2	227367	12484	0.052049	239850		Charlie8	5582.56	330.201	0.0558455	5918.5		L1ME5	14683.9	857.483	0.0551743	15546.2		UCON107	128.62	7.62742	0.0559821
Kanga1a	1807.06	99.8921	0.0523831		MER72B	558.931	30.2655	0.0513675		L1MEi	22790.4	1269.12	0.052749	24033.3		LTR81B	2512.24	156.616	0.0586827	2671.06		L2	237853	12680.5	0.0506138	250612		MamGypLTR1c	4169.22	228.304	0.0519165	4415.9		MER131	1210.52	71.4597	0.0557417	1278.06		MamGyp-int	3101.3	180.021	0.0548625	3286.12		MER127	240.46	14.1838	0.0557007
L1ME5	9053.26	495.95	0.0519363		MIRb	257799	13909.5	0.0511927		LTR33B	4750.28	263.971	0.0526442	5013.56		L1ME5	7510.28	460.307	0.0577507	7976.2		X7B_LINE	1747.36	93.0183	0.050543	1838.58		MER97a	1074.86	57.8982	0.0511126	1124.5		LTR81A	1868.68	108.996	0.0551134	1975.64		Kanga1c	2368.8	137.436	0.0548377	2506.96		L1P4c	384.14	22.6449	0.0556681
HAL1	70413.2	3837.71	0.0516857		MLT1J1-int	1107.96	59.7575	0.0511746		HAL1	114452	6334.04	0.0524404	120788		Tigger9a	1479.54	90.6559	0.0577354	1566.88		LTR84b	4556.72	241.497	0.0503306	4800.7		MER104	3428.18	184.629	0.051104	3614.56		MLT1J1-int	1570.34	90.3713	0.0544172	1661.1		LTR33B	5628.72	325.805	0.0547155	5954.14		Tigger9a	1916.58	112.84	0.055602
MIRb	387650	21106.9	0.0516368		MamGyp-int	1405.06	75.6521	0.0510917		MLT1H2	14524.7	802.209	0.05234	15338		Charlie19a	2046.66	124.174	0.0572011	2166.28		LTR16C	38692.7	2038.39	0.050045	40737.2		MER97c	625.42	33.5784	0.0509537	658.2		Tigger8	1715.62	98.707	0.0544042	1812.42		MER5C1	1579.94	91.3462	0.0546562	1670.9		MER96	2039.06	119.794	0.0554896
Tigger16a	2610.18	142.089	0.051626		MER34A	2329.55	125.136	0.0509783		L1ME5	12912.5	709.137	0.0520595	13601		MLT1G1-int	1353.16	81.1689	0.0565902	1431.6		MER126	750.28	39.2273	0.0496858	789.04		LTR33B	4729.04	250.357	0.0502785	4974.68		MLT1G1	11522.9	661.085	0.0542585	12181.6		Kanga1a	3248.32	187.582	0.0545948	3433.34		MER81	4544.8	266.629	0.0554158
Charlie22a	1508.72	82.1212	0.0516213		MER103C	7083.97	378.999	0.0507839		Charlie18a	6013.34	329.172	0.0518993	6333.74		MER81	4425.48	265.405	0.0565789	4695.74		MER5B	56943.4	2971.23	0.049591	59909.8		Charlie2b	7408.3	391.088	0.0501435	7803.86		MER68C	318.14	18.221	0.0541709	336.82		Charlie19a	4439.5	255.865	0.0544931	4700.4		UCON71_Crp	199.44	11.6944	0.0553883
MIR1_Amn	16003.5	864.549	0.0512535		MER46C	3105.69	166.049	0.0507525		Charlie7a	3037.1	166.192	0.0518816	3203.34		LTR33B	4121.78	246.896	0.056515	4368.16		Tigger16a	5021.1	258.05	0.0488811	5276.16		MADE2	2176.94	113.794	0.049676	2291.58		HAL1	66815.7	3821.16	0.0540959	70639		MER113A	3965.92	228.085	0.0543836	4199.62		X7A_LINE	1047.8	61.165	0.055155
MLT1M-int	6.18	0.333333	0.0511771		MLT1C-int	1256.18	66.9067	0.0505687		Zaphod3	3388.1	183.654	0.0514186	3569.72		L1MEg1	1990.28	118.169	0.0560456	2106.78		MER74C	1176.06	60.3346	0.0487988	1237.84		LTR84b	4077.5	212.272	0.0494832	4296.3		L1ME3C	7031.08	400.941	0.0539477	7444.62		MER81	6091.78	349.755	0.0542968	6440.42		MamRep1151	1756.38	102.469	0.055125
Zaphod3	1856.28	99.916	0.0510767		L2a	334369	17783.1	0.0504985		MLT1E2-int	855.84	45.8246	0.0508222	908.08		MLT1H	36436.6	2161.43	0.0559986	38612.4		LTR16A	21792.2	1113.23	0.048601	22899.2		MER5B	53489.9	2774.32	0.0493088	56275.6		X5B_LINE	58.38	3.32133	0.0538292	61.82		Charlie13b	1260.06	72.232	0.0542163	1326.02		MER131	984.86	57.0157	0.0547241
LTR41C	2909.7	156.585	0.0510667		FordPrefect_a	496.891	26.4052	0.0504593		UCON107	265.38	14.162	0.0506613	279.42		L5	1073.88	62.9964	0.0554119	1136.44		Charlie4a	12644	644.309	0.0484868	13279.3		UCON7	167.86	8.70333	0.049293	177.18		L1ME5	7824.16	443.845	0.0536823	8281.8		MER127	568.08	32.3167	0.0538255	601.1		MERX	656.2	37.9461	0.0546659
MER96	2128.18	114.069	0.0508726		L1P4c	141.594	7.48029	0.0501783		L5	2070.64	109.606	0.0502722	2182.84		LTR33A_	6152.9	359.762	0.0552404	6510.64		MIRb	695695	34990.4	0.0478871	730713		L2-3_Crp	5501.88	284.411	0.0491526	5790.86		Charlie18a	3451.76	193.118	0.0529834	3637.8		L5	2409.3	136.602	0.0536556	2542.42		ORSL	1821.62	104.973	0.0544863
LTR16B	3069.6	164.333	0.0508152		X5B_LINE	25.4158	1.34267	0.0501773		MLT1G1-int	2053.94	108.565	0.0502032	2161.26		LTR16C	25108.9	1467.5	0.0552181	26578.5		L1MEj	8410.8	420.945	0.0476627	8833.16		Charlie23a	3103.04	159.987	0.0490304	3269.02		MIRb	405571	22657.6	0.0529102	428218		MER45C	5572.66	313.456	0.0532535	5880.98		LTR80A	1372.34	78.3299	0.0539957
UCON55	377.34	20.0784	0.0505222		MIRc	99486	5255.4	0.050175		Charlie10	4138.7	218.348	0.0501137	4362.68		MLT1I	29041.2	1668.15	0.0543207	30722.4		LTR107_Mam	1084.18	54.1653	0.0475825	1136.88		MERX	690.38	35.5208	0.0489334	728.32		LTR84b	2435.08	135.012	0.052532	2567.98		HAL1M8	12913.7	724.31	0.0531096	13626.9		MLT1H2	18354.2	1046.21	0.0539272
MLT1I	30995.3	1647.85	0.0504808		Arthur1	3468.65	182.792	0.0500603		L1MEg2	3059.28	160.995	0.0499942	3217.08		ERVL-E-int	42324.1	2413.88	0.0539559	44752.8		LTR89	3010	150.352	0.0475743	3166.92		MER74C	1141.04	58.6277	0.0488699	1204.28		UCON80_AMi	174.94	9.68066	0.0524354	187.94		Charlie14a	1200.28	67.1687	0.0529952	1267.78		MLT1G1	20524.2	1164.03	0.0536709
LTR33A_	6022.66	317.377	0.0500592		UCON38	53.1287	2.79264	0.0499388		Charlie14a	1044.68	54.566	0.0496395	1104.08		MIRb	362344	20532.2	0.0536263	382786		MLT1I	37185	1850.54	0.0474067	39023.9		LTR40c	3100.34	158.972	0.0487746	3272.98		MER102a	5378.32	297.546	0.052423	5672.46		HAL1	126545	7039.77	0.0526988	133587		MER110A	1947.5	110.359	0.0536282
MER20B	9180.26	483.476	0.0500299		MER54B	1493.45	78.3665	0.0498574		Arthur1	10108.7	527.257	0.0495732	10633.8		Tigger12	1633.98	91.3919	0.0529694	1726.2		Charlie10	3116.06	154.723	0.0473046	3265.84		Tigger16a	4500.84	229.985	0.0486142	4727.82		Charlie13b	665.06	36.755	0.0523714	703.02		Charlie2b	12312.3	683.951	0.052627	12997.9		Charlie7a	1799.74	100.729	0.0530024
MamGyp-int	2165.72	112.883	0.0495403		L2b	167729	8758.59	0.0496271		X7B_LINE	1549.2	80.7109	0.0495186	1630.48		LTR52-int	1029.04	57.1767	0.0526384	1082.18		L1ME5	10836.9	537.786	0.047279	11364.6		ORSL-2b	2306.86	117.648	0.0485246	2425.26		MamRep1527	2633.5	145.047	0.0522026	2782.58		Charlie23a	3657.96	201.714	0.0522618	3858.98		MIRb	347456	19334.3	0.0527121
MLT1J-int	4720.98	245.643	0.0494587		MLT1G1	10255.2	534.525	0.0495403		Kanga1	2285	118.082	0.0491379	2396.42		X6A_LINE	1162.38	64.4785	0.0525558	1227.96		MLT1G	14127.9	699.242	0.0471595	14829.5		MLT1I	33269.3	1690.54	0.0483567	34952.9		MER5C1	921.9	50.7595	0.0521863	976.08		Arthur1	10908.4	600.487	0.0521758	11519.6		MER76-int	1379.62	76.5407	0.0525633
Kanga11a	1537.68	79.8129	0.0493436		LTR16A1	6661.28	346.548	0.0494516		Charlie6	1672.34	86.0185	0.0489198	1758.1		MLT1G	11437.2	632.567	0.0524094	12059.9		Charlie24	3501.88	172.169	0.0468608	3672.44		UCON99	106.26	5.34	0.0478495	111.58		LTR80A	1031.42	56.468	0.0519061	1083.04		L2-3_Crp	6270.22	345.144	0.0521732	6609.58		MLT1F-int	3777.62	207.874	0.0521576
Charlie18a	2939.92	152.451	0.049299		MER63B	2853.3	148.307	0.0494092		Kanga1c	2116.5	108.28	0.04867	2225.18		MADE2	1317.08	72.8434	0.0524082	1388.82		LTR40c	3418.92	168.056	0.0468518	3587.18		MLT1F-int	1854.68	92.9693	0.0477341	1942.36		LTR33B	3147.72	172.213	0.0518723	3319.18		MER102a	8868.92	488.13	0.0521671	9357.58		MADE2	1602.28	87.9044	0.0520087
LTR84b	2739.06	140.915	0.0489294		MIR	202991	10532.8	0.0493285		MamGypLTR1c	3964.12	202.393	0.0485762	4167.34		Charlie15b	2241.24	123.927	0.0523967	2361.06		Zaphod3	2828.2	135.228	0.0456324	2954.98		MIR1_Amn	35958.9	1789.92	0.0474166	37723.9		MLT1I	21713.9	1180.72	0.0515718	22907.5		MERX	1128.12	61.878	0.0519984	1191.34		MIRc	134401	7345.26	0.0518197
LTR37-int	3387.82	173.65	0.0487579		MER74A	4806.5	248.731	0.0492026		Charlie19a	3899.48	198.824	0.0485137	4098.3		L1MEi	9545.92	525.393	0.0521673	10085.7		Kanga1	1793.9	85.6851	0.0455872	1882.94		UCON12	114.38	5.67	0.0472303	118.72		L2c	295144	15907.4	0.0511406	311099		HAL1ME	31263.2	1700.35	0.0515826	32961.4		MLT1O	12154.3	664.184	0.0518145
Kanga1c	1468	75.1899	0.0487237		Kanga11a	935.723	48.3228	0.0491063		MIRb	538223	27382.6	0.048413	565613		Charlie14a	488	26.7193	0.0519104	514.06		Charlie7a	3038.66	145.083	0.0455698	3181.5		MIRb	661627	32620.8	0.0469873	694146		MamGypLTR1c	2205.9	118.652	0.0510431	2320.06		MLT1I	38238.9	2061.51	0.0511535	40283.2		LTR41C	3132.1	170.923	0.0517473
HAL1ME	15772	805.914	0.0486138		MER101B	474.683	24.4572	0.0489987		UCON44	159.02	8.07109	0.0483036	167.1		MamGypLTR1b	2793.94	152.574	0.0517813	2944.74		Charlie26a	1381.14	65.8616	0.0455159	1445.42		LTR16B1	5710.3	279.588	0.0466766	5995.22		Zaphod3	1754.72	94.2172	0.0509575	1844.06		Charlie18a	6533.06	350.46	0.0509129	6882.04		Charlie7	8215.98	445.638	0.0514497
UCON68	6.66	0.34	0.0485714		MIR3	79233.8	4072.55	0.0488864		MLT1I	33712.9	1707.66	0.0482109	35408.5		MER103C	11048.4	602.008	0.0516726	11654.4		LTR108e_Mam	612.68	29.0719	0.0453009	642.42		Kanga1	1456.02	70.609	0.0462516	1526.32		LTR108b_Mam	134.26	7.19163	0.0508416	141.44		Zaphod3	3704.98	198.494	0.0508505	3901.6		MLT1J1	15621.5	846.213	0.0513863
L5	1263.72	64.031	0.0482251		Tigger12	1240.81	63.5672	0.0487337		MER113A	3773.94	189.49	0.0478096	3967.36		LTR81A	2039.88	111.148	0.0516719	2148.8		L1ME3C	9630.08	455.641	0.0451769	10091		Penelope1_Vert	1653.02	79.8227	0.0460646	1728.66		Charlie2b	6366.62	338.393	0.0504686	6702.48		Charlie24	4571.66	244.101	0.0506879	4808.92		Tigger16a	2838.88	153.74	0.0513731
MIRc	150217	7593.21	0.0481161		MLT1F	13384	684.943	0.0486849		MamGyp-int	2739	136.78	0.0475629	2878.98		LTR86C	876.16	47.5554	0.0514827	922.12		UCON18	79.84	3.76	0.0449761	83.6		L1ME5	9726.5	468.592	0.0459625	10190		Charlie6	908.4	47.9161	0.0501049	958.16		MIRb	595128	31646.1	0.0504905	626792		HAL1M8	10646	575.345	0.0512725
MamRep1151	1563.14	78.7702	0.0479747		MER102c	4315.42	219.199	0.048339		LTR102_Mam	2203.86	109.871	0.0474863	2313.38		LTR84b	2610.62	141.091	0.0512739	2749.64		L4_B_Mam	10340.4	486.174	0.0449056	10834.3		Charlie16a	4853.58	233.235	0.0458509	5087.38		LTR16C	18122.2	953.363	0.0499782	19068.1		LTR16A	20176.2	1064.45	0.0501136	21241.8		CR1-L3B_Croc	32.24	1.73833	0.0511601
Charlie7a	1552.56	77.8847	0.047769		LTR16A	10562.2	535.297	0.0482357		MLT1J1	14697.2	728.993	0.0472568	15415.7		Charlie8	5402.64	291.798	0.0512426	5701.92		Charlie2a	6100.28	286.193	0.0448124	6385.3		UCON26	810.22	38.7127	0.0456016	849.52		ORSL-2b	1495.7	78.3344	0.0497666	1576.56		LTR103_Mam	2171.8	114.489	0.0500765	2289.8		Arthur1	6371.22	343.389	0.0511406
UCON80	42.66	2.14	0.0477679		LTR103_Mam	751.604	38.0288	0.0481602		MIR1_Amn	23589.2	1166.36	0.0471153	24757.7		MER5C	1573.98	84.4392	0.0509155	1655.16		L2a	700239	32830.7	0.0447852	732995		Charlie7a	2467.58	116.351	0.0450288	2585.6		MLT1H2	10009.7	523.619	0.0497109	10544.8		Kanga1	2778.54	146.414	0.0500569	2930.54		LTR81A	2563.28	137.494	0.050909
Charlie17a	2272.26	113.833	0.0477067		Charlie29a	2171.86	109.888	0.0481596		L2-3_Crp	5502.74	271.133	0.0469586	5767.4		Kanga1	1349.16	72.3253	0.0508801	1423.22		LTR37-int	3967.58	185.675	0.044706	4155.56		LTR16A	20154.2	950.264	0.0450266	21106.9		LTR16B1	3825.58	199.862	0.0496498	4023.2		Tigger12	3114.64	164.102	0.0500502	3281.38		Tigger12	1920.3	102.988	0.0509013
MER113	6563.38	328.762	0.047701		MLT1J1	8654.48	437.866	0.0481577		Charlie24	4029.78	198.377	0.046918	4223.1		MER131	861.06	46.1163	0.050835	907.92		LTR105_Mam	2443.14	114.323	0.0447016	2556.46		MER46C	8746.68	411.799	0.0449636	9155.24		Charlie30a	778.86	40.5779	0.0495191	818.22		UCON44	174.58	9.19401	0.0500289	184.32		MLT1G	14976.5	801.564	0.0508025
MER5C1	856.1	42.7135	0.0475221		MLT1J-int	2918.8	146.975	0.0479405		FordPrefect_a	812.46	39.9737	0.0468937	851.74		MamRep38	4228.12	226.251	0.0507931	4456.06		MER94	7529.72	352.014	0.0446619	7874.74		MLT1H2	14573.1	685.099	0.0449004	15260.4		Tigger12	1539.4	79.9066	0.0493462	1631.08		MLT1H-int	4848.12	252.709	0.0495427	5090.38		HAL1ME	21747.1	1161.04	0.0506826
MamGypLTR1c	2709.98	135.178	0.0475116		MER63C	1763.99	88.8011	0.0479283		Charlie2b	11888.6	583.859	0.0468117	12459.2		L2a	477824	25553.5	0.0507641	503340		MERX	744.6	34.6873	0.0445116	780.24		UCON107	171.36	8.05194	0.0448796	178.76		HAL1ME	15774.8	815.849	0.0491752	16592.1		UCON16	77.42	4.03463	0.0495323	81.5		Penelope1_Vert	1047.1	55.8317	0.0506212
LTR81	811.52	40.3967	0.0474186		L1MD1	19088.7	958.506	0.0478125		Charlie23a	3214.62	156.963	0.0465548	3368.64		MLT1J-int	4374.16	233.278	0.0506307	4609.1		UCON99	117.04	5.44	0.0444154	122.48		HAL1ME	21317.3	993.655	0.0445365	22308.9		L1M6B	1050.64	54.335	0.049173	1098.96		MLT1G	13756.7	715.908	0.0494663	14483.4		MER113A	2035.2	107.736	0.050275
L2a	513617	25460.9	0.0472305		MER127	168.168	8.43055	0.0477384		MER102a	8124.32	396.574	0.0465413	8531.36		L2b	229605	12218.8	0.0505277	241813		LTR86A2	972.36	45.0935	0.0443199	1009.92		L1ME3C	8067.32	375.63	0.0444903	8442.74		Charlie24	2179.96	112.549	0.0490944	2295.4		MER110A	2587.22	134.577	0.0494441	2721.78		Charlie20a	1803.38	95.1839	0.0501347
MamRep1894	834.32	41.1223	0.0469731		MamGypLTR1a	1668.19	83.336	0.0475791		L4_B_Mam	10121.2	493.268	0.0464712	10626.6		MER102b	7716.64	409.729	0.0504197	8130.2		Kanga11a	2287.92	105.162	0.043944	2391.4		L4_B_Mam	8668.24	402.522	0.0443758	9056.84		Chap1_Mam	1756.3	90.5908	0.0490504	1849.9		Charlie10	4601.64	237.784	0.0491347	4839.8		Charlie23a	2058.74	108.366	0.0500048
Tigger12	1944.4	95.7573	0.0469363		LTR84b	1695.33	84.5795	0.0475191		L2a	638847	30645.6	0.0457743	669456		MIRc	141120	7465.94	0.0502465	148632		Tigger19a	9392.82	428.709	0.0436499	9816.16		L2c	462530	21380.5	0.0441828	483876		MLT1H-int	2709.76	139.116	0.0488318	2847.42		LTR33A	8729.22	450.907	0.0491177	9171.84		X6A_LINE	1187.12	62.0301	0.0496579
HERVL40-int	5675.3	279.321	0.0469082		LTR33	20530.3	1022.25	0.0474304		MER110A	2349.36	112.303	0.0456209	2459.38		LTR80A	1118.32	58.7125	0.0498818	1175.36		Tigger13a	9968.6	453.989	0.0435582	10417.5		ERVL-E-int	38230.5	1754.61	0.0438816	39978		Kanga11a	1362.52	69.7465	0.0486966	1434.58		HERVL40-int	7552.94	388.095	0.0488721	7947.82		L4_B_Mam	7624.46	397.26	0.049523
L1MEg1	2332.44	114.758	0.0468935		MLT1G1-int	837.97	41.6825	0.0473852		HERVL40-int	6500.12	309.788	0.0454908	6811.56		UCON38	110.04	5.75751	0.0497205	115.44		ERVL-E-int	41424.2	1876.24	0.0433308	43315		MER94	7188.72	329.847	0.043871	7513.92		Kanga1c	1106.98	56.3579	0.048445	1162.06		LTR84b	4712.56	241.183	0.0486869	4954.06		LTR101_Mam	3724.58	193.603	0.0494115
L1M6B	1188.72	58.4335	0.0468535		ERVL-E-int	26548	1319.07	0.0473345		MLT1H-int	4017.02	190.975	0.0453839	4207.1		Eulor8	221.7	11.53	0.0494362	233.6		LTR16B1	6111.2	276.668	0.0433115	6383.56		LTR16E1	10480.5	480.504	0.0438375	10952.9		Charlie19a	2406.14	122.395	0.0484054	2532.46		MIR1_Amn	23932.8	1216.09	0.0483555	25170.8		MIR3	107227	5558.03	0.0492798
X6A_LINE	1105.9	54.2811	0.0467867		LTR85a	2271.46	112.666	0.0472567		Charlie8	9406.16	446.82	0.0453487	9849.26		MER102a	5131.64	265.509	0.0491943	5386.78		Tigger8	3582.12	161.37	0.0431067	3745.92		Charlie2a	5290.4	241.714	0.0436929	5527.04		L1MEi	11687.7	594.067	0.0483697	12269.3		L1MEi	23841.3	1203.46	0.0480522	25033.4		LTR16C	26362.2	1364.36	0.0492079
MLT1G	11532.4	566.024	0.0467851		MLT1K	33285.4	1647.94	0.0471739		MLT1G	12636.6	596.804	0.0450982	13226		UCON1	476.7	24.6022	0.0490766	501.24		UCON71_Crp	344.74	15.5109	0.0430559	364.82		L2a	662011	30054.5	0.0434272	692179		Charlie14a	552.8	28.067	0.0483192	581.76		L1M6B	1990.52	100.078	0.0478705	2098.2		L2b	223579	11525.2	0.0490217
L4_B_Mam	6660.86	326.647	0.0467473		LTR16C	14475.1	715.928	0.0471282		AmnSINE1	4858.78	229.353	0.045076	5083.26		MER119	2588.76	133.393	0.0490029	2722.74		L1M6	15946.7	712.488	0.0427686	16660.7		Tigger13a	8228.38	372.567	0.043317	8604.48		MIR3	147215	7439.13	0.0481019	154671		LTR108e_Mam	775.12	38.8005	0.0476712	812.64		LTR108e_Mam	518.66	26.6626	0.0488932
ERV3-16A3_I-int	44780.8	2188.7	0.0465983		MER94	3169.45	156.365	0.0470155		MamRep1151	3965.64	186.736	0.0449708	4143.56		MLT1J1-int	1863.02	95.934	0.0489721	1956.7		MER20B	14476.9	645.639	0.0426938	15118.4		Charlie19a	3921.28	177.238	0.0432444	4099.1		MER81	3878.88	195.44	0.0479687	4073.08		MER113	13559.6	677.915	0.0476147	14233.2		Charlie26a	738.58	37.9274	0.0488436
MER102a	5511.8	267.868	0.0463465		MLT1H-int	1720.43	84.7298	0.0469377		LTR16C	27879.5	1308.1	0.0448169	29167.4		LTR89	2414.22	123.406	0.0486306	2529.64		HAL1ME	24207.1	1075.75	0.0425487	25278.2		MIR3	244417	11026	0.0431642	255484		MER97c	516.68	25.9771	0.0478702	545.64		L2a	717418	35758	0.0474762	753201		X7B_LINE	965.64	49.2585	0.0485354
AmnSINE1	3181.3	154.352	0.0462734		LTR33A	4121.74	202.435	0.0468146		ERVL-E-int	46861.8	2188.36	0.0446146	49001.9		MER110	1619.96	82.5337	0.0484781	1704.8		MER115	11838.9	523.709	0.0423624	12363.7		MLT1G1	18686.4	840.418	0.0430391	19554.9		ERV3-16A3_I-int	32080	1612.66	0.0478638	33678.2		MER68C	699.9	34.5407	0.0470299	733.28		AmnSINE1	2860.48	145.599	0.0484349
Charlie20a	1698.68	82.0039	0.0460519		LTR16D1	567.842	27.7406	0.0465773		HAL1ME	29612	1373.84	0.0443378	30980.8		Zaphod	3925.44	198.925	0.0482316	4121.38		MIRc	281637	12325	0.0419271	293984		LTR101_Mam	3385.94	151.926	0.042943	3540.66		L4_B_Mam	5730.08	287.481	0.0477737	6011.68		Charlie8	10231	504.527	0.0469961	10727.9		LTR68	1001.5	50.6878	0.0481737
MamRep605	8954.9	428.436	0.0456592		HERVL40-int	3639.65	177.338	0.0464602		UCON29	658.7	30.1698	0.043796	686.12		Arthur1C	941.1	47.545	0.048091	991.02		MLT1G1	21040.8	919.848	0.0418862	21964.5		MLT1G	12705.7	570.078	0.0429412	13276		MER91C	1293.46	64.7339	0.0476617	1358.6		L1MEg2	3478.94	171.123	0.0468821	3652.66		MER119	3271.38	165.284	0.0480942
MIR3	122366	5851.99	0.0456409		MLT1J	31079.4	1502.46	0.0461134		Tigger12	2646.52	121.088	0.0437519	2762.32		MIR3	120028	6051.15	0.0479947	126125		MamRep1151	2559.92	111.575	0.041765	2673.64		LTR105_Mam	2386.96	106.062	0.0425435	2487.92		LTR81B	2287	113.297	0.0472013	2403.04		Charlie30a	1466.62	71.9014	0.0467341	1535.08		MER46C	4959.34	249.909	0.0479741
MER68C	460.9	22.0304	0.0456182		L2c	226506	10949.2	0.0461105		Charlie30a	1228.8	56.1965	0.0437328	1282.52		MLT1E2-int	674.3	33.9902	0.0479891	704.02		MIR3	245450	10645.9	0.04157	256034		Charlie14a	587.16	26.0409	0.0424671	611.08		MamGypsy2-LTR	833.04	41.1589	0.0470819	873.56		UCON33	329.1	16.0169	0.04641	344.78		Kanga1a	1993.58	100.168	0.0478415
Arthur1	5604.98	267.693	0.0455828		Charlie7	4590.5	221.671	0.0460646		LTR84b	4083.8	186.5	0.0436738	4267.8		Tigger16a	2221.36	110.763	0.0474946	2332.56		MLT1N2	17255.8	738.11	0.0410199	17989.6		MLT1N2	15977.8	706.206	0.0423283	16688.4		CR1-L3B_Croc	16.16	0.798	0.0470574	17.32		MLT1G3-int	1676.72	81.0817	0.0461268	1755.2		L2a	520319	26013.1	0.0476141
UCON54	101.06	4.77553	0.0451222		L1M3f	3121.71	150.29	0.0459321		MLT1I-int	3822.66	174.563	0.0436711	3993.48		MERX	495.22	24.6391	0.0473958	519.04		MamRep1894	912.68	38.5162	0.0404924	951.22		Tigger20a	3697.54	162.287	0.0420451	3862.72		LTR103_Mam	1127.26	55.2829	0.0467492	1185.78		MLT1J1	16734.2	809.134	0.0461221	17556		ERVL-E-int	52266.7	2600.49	0.047396
MER94B	503.52	23.7212	0.0449911		MER34	2061.59	99.1916	0.0459053		Tigger8	3166.98	144.033	0.0435011	3309.38		LTR16A	17372.7	857.684	0.0470469	18231.4		ORSL-2b	2434.7	101.757	0.0401179	2537.62		MIRc	271103	11777.5	0.0416342	282854		Chompy-6_Croc	9.36	0.456667	0.0465195	10.18		MLT1J1-int	2878.6	138.675	0.0459605	3019.78		MER94	5248.16	260.143	0.0472274
FordPrefect_a	846.78	39.8268	0.0449205		Tigger1a_Mars	67.2574	3.22614	0.0457715		L1M6	22361.2	1014.53	0.0434008	23387		L2-3_Crp	5149.5	254.088	0.047022	5409.14		L2b	395073	16436.7	0.0399425	411556		Tigger19a	8854.44	382.738	0.0414345	9239.6		Charlie22a	1376.12	66.8444	0.0463243	1443.1		MER121	2896.74	139.475	0.0459372	3034.64		MLT1G1-int	2743.04	135.769	0.0471614
Chap1_Mam	2114.24	99.2798	0.0448515		MLT1L	19588.2	939.165	0.0457518		MIRc	217595	9863.9	0.0433655	227523		MER110A	1616.38	79.7291	0.047007	1693.04		ERV3-16A3_LTR	4976.8	205.066	0.0395738	5177.12		MER20B	12468.8	531.315	0.0408699	12996.8		L2a	437617	21151.8	0.0461057	458688		MIRc	236523	11351.7	0.0457962	247886		LTR33A_	6544.86	322.72	0.0469918
UCON71_Crp	203.82	9.56282	0.0448153		MLT1E	1870.14	89.442	0.0456435		MER113	12446.1	563.558	0.0433184	13003.8		LTR16B1	5866.66	288.241	0.0468312	6153.76		L2c	490079	20127.8	0.0394503	510235		LTR78	20471.5	858.92	0.0402674	21320.8		X6A_LINE	1346.58	64.6403	0.0458045	1407.32		MER119	5268.82	252.526	0.0457364	5519.58		MLT1K	58909.2	2901.7	0.0469447
MER136	30.3	1.42	0.0447667		L1MEg2	1140.71	54.4294	0.0455422		LTR16B1	5788.56	261.024	0.0431475	6052.68		MER106A	1068.84	52.3781	0.0467153	1125.12		Charlie16a	5469.76	223.841	0.0393145	5696.02		LTR108e_Mam	543	22.733	0.0401832	567.06		MER94B	642.2	30.8075	0.0457759	670.72		MLT1G1-int	2278.28	108.553	0.04548	2390.86		Zaphod3	2166.7	106.187	0.0467191
LTR82A	3143.14	146.673	0.0445841		LTR40b	2412.99	114.369	0.0452522		MIR3	180741	8133.96	0.0430654	188837		Charlie18a	2689.48	131.121	0.0464869	2811.8		MLT1F-int	2237.22	91.4675	0.0392785	2329.34		Charlie24	3089.78	129.348	0.0401811	3218.46		LTR86B2	544.98	26.0503	0.0456198	567.38		LTR16C	29684.7	1412.8	0.0454313	31088		Kanga1c	1499.06	73.2519	0.0465886
Charlie30a	792.42	36.9275	0.044526		Tigger19a	3034.86	142.91	0.0449716		LTR33	38350	1725.26	0.0430506	40089.2		MARNA	4531.86	220.102	0.0463182	4753.16		MER121	3494.98	142.056	0.039058	3636.44		L2b	378017	15707.7	0.0398952	393758		MER113	7976.12	379.124	0.0453756	8358.24		MER115	11228.3	532.784	0.0453006	11757.7		LTR16B	3159.56	154.229	0.0465415
MLT1J1	13644.9	635.597	0.044508		MER68C	298.079	13.9806	0.0448012		L1M6B	1803.64	80.6795	0.0428162	1886.7		UCON7	78.98	3.8	0.0459048	82.24		Kanga1a	2172.64	88.3068	0.0390575	2255.62		MLT1E-int	68	2.81821	0.039795	71.44		LTR108c_Mam	103.64	4.87702	0.0449425	109.4		MLT1L	40299.6	1902.92	0.0450902	42200.7		UCON80	33.6	1.63333	0.0463576
Charlie13a	1720.38	79.6006	0.044223		LTR52-int	455.386	21.0807	0.0442438		MLT1L	36006.4	1607.96	0.0427485	37620		MLT1K	48206.9	2318.74	0.0458922	50519.8		MLT1K	74636.2	3026.84	0.038974	77673.6		L4_A_Mam	19145.2	788.162	0.0395397	19933.6		MIRc	164899	7743.61	0.0448535	172634		LTR16B1	6618.72	311.985	0.045015	6939.98		Charlie15b	2905.9	141.137	0.0463194
ERVL-E-int	42073.1	1941.39	0.0441079		MARNA	3155	145.643	0.0441256		LTR108e_Mam	655.06	28.8931	0.0422443	681.2		UCON44	76.64	3.66956	0.0456926	80.32		LTR82B	4444.12	178.788	0.0386744	4621.6		Tigger8	3057.54	125.622	0.0394647	3188		LTR85a	3016.86	141.595	0.0448304	3155.76		MIR3	191538	8990.69	0.044835	200498		UCON54	101.98	4.95056	0.0462969
L1MEi	12191.2	562.353	0.0440938		L3	58134.1	2682.26	0.0441042		Arthur1C	1759.96	76.7833	0.041804	1841.22		MLT1L	29861.7	1428.36	0.0456488	31302		UCON49	198.98	7.922	0.0382887	207.72		MER5C	3102.86	127.015	0.039325	3229.92		Kanga1	1277.48	59.7122	0.0446549	1333.8		UCON29	813.9	37.979	0.0445826	853.76		Chompy-7_Croc	19.02	0.922836	0.0462741
Charlie15b	2869.86	132.346	0.044083		MLT1A1-int	2203.49	101.545	0.0440535		LTR16A	18608	811.541	0.04179	19425.8		MamRep137	4608.84	219.006	0.0453632	4844.8		Charlie8	10501.4	414.338	0.0379577	10918.8		Zaphod3	2523.62	103.006	0.039216	2629.16		MER46C	5467.68	254.05	0.0444009	5723.9		Arthur1C	1921.62	89.1626	0.0443422	2012.44		LTR85a	4087.8	195.683	0.045683
LTR33	33211.8	1525.38	0.0439122		L1MEg1	1279.24	58.722	0.0438892		MER103C	20018.5	869.57	0.04163	20907.7		MER45C	4480.6	211.438	0.0450632	4689.16		MER103C	21750	849.812	0.0376026	22603.3		LTR33A	9767.6	397.307	0.0390861	10161.9		MER119	2569.14	119.009	0.0442716	2690.08		MamRep1151	3942.86	182.788	0.0443053	4125.98		LTR75	1647.62	78.5634	0.0455128
L2b	250567	11500.3	0.043883		LTR106_Mam	652.327	29.5604	0.0433509		L2b	304380	13212.2	0.0416013	317586		L2-1_Crp	46.46	2.19	0.0450154	47.54		Penelope1_Vert	1802.72	70.3587	0.0375631	1879.22		UCON9	86.72	3.512	0.0389219	90.2		MLT1J-int	3843.26	177.8	0.0442172	4016.4		MER94	7989.3	369.639	0.0442208	8354.9		LTR33B	4514.44	213.621	0.0451814
MER97c	572.34	25.7937	0.0431236		MLT1I-int	1690.76	76.6056	0.0433444		Kanga1a	2761.8	119.203	0.0413755	2882.22		Kanga11a	1207.38	56.573	0.0447587	1259.52		LTR33	49276.4	1920.78	0.0375174	51192.6		LTR108b_Mam	119.46	4.82224	0.0388007	123.56		MER103C	11628.6	537.598	0.0441878	12161.7		UCON5	274.48	12.68	0.0441566	287.16		LTR108b_Mam	241.08	11.3638	0.0450152
LTR101_Mam	3161.42	142.432	0.0431108		Eulor2A	52.2475	2.36067	0.0432293		Charlie4z	10448.9	448.324	0.0411409	10902.1		Charlie23a	1571.1	73.5805	0.0447385	1641		Zaphod	4999.38	194.145	0.0373821	5197.06		MamRep564	1917.04	77.2027	0.0387128	1991.6		LTR91	381.68	17.5862	0.0440464	398.46		MER5C	4206.72	193.79	0.0440381	4409.92		MER113	6894.32	324.836	0.0449964
Charlie24	2457.5	110.66	0.0430893		LTR67B	5763.58	259.836	0.0431377		MamRep488	951.66	40.7915	0.0411018	997.66		MLT1J1	13311.3	622.782	0.0446949	13931		MER102b	16104	622.249	0.0372021	16734.4		UCON71_Crp	335.92	13.5171	0.0386826	352.64		MLT1J1	9645.36	443.912	0.0439985	10093.9		L1MEg1	4463.04	205.274	0.0439718	4671.82		Tigger9b	2639.32	124.263	0.0449644
LTR16C	23260.2	1045.94	0.0430319		MLT1F1	8453.16	380.062	0.0430264		LTR85a	5017.1	212.279	0.0405935	5232.1		MLT1M	4795.94	221.966	0.0442347	5026.34		Charlie4z	13706.9	527.545	0.0370612	14236.1		LTR33	46067.8	1836.45	0.0383358	47898.6		MLT1G	8637.04	396.377	0.043879	9038.88		Tigger8	3281.72	150.808	0.043935	3430.78		Charlie17a	2201.02	102.026	0.0443005
MLT1J	47564.1	2136.77	0.0429926		MER34A1	1432.18	64.2244	0.0429192		MamRep605	11946.3	505.29	0.0405804	12453.8		MamRep605	8608.94	398.376	0.0442281	9012.38		LTR16B	3542.3	136.238	0.037036	3687.3		MLT1L	37459.2	1487.17	0.0381851	38945.5		UCON19	43.68	2	0.0437828	45.68		L2b	330173	15171.9	0.0439327	345360		MamGypLTR1a	2950.84	136.346	0.044165
Charlie4z	6473.18	289.593	0.0428217		MLT1N2	8503.16	378.231	0.0425869		Charlie17b	1953.92	82.4786	0.0405022	2039.82		UCON107	76.88	3.502	0.043567	80.32		UCON7	209.26	8.04	0.0369995	217.3		L1MEg1	3130.72	123.599	0.0379799	3252.38		MLT1L	24003.1	1092.68	0.0435403	25097		MLT1I-int	4482.26	204.009	0.0435333	4686.64		LTR86C	960.32	44.3122	0.0441079
L1MEg2	1981.4	88.5583	0.0427827		MLT1G	7383.54	326.224	0.042313		L2c	422943	17791.9	0.0403687	440677		L1M6B	1050.18	47.7245	0.0434687	1100.4		Tigger20a	4273.48	164.039	0.0369665	4437.2		Plat_L3	8639.16	340.595	0.0379292	8981.34		LTR16B	2034.14	92.0152	0.0432777	2129.16		MamRep605	13865.7	630.739	0.0435101	14495.6		L1MEg2	3308.38	152.272	0.0440011
MARNA	4930.96	220.249	0.0427568		MER102b	5014.44	219.577	0.0419519		MER127	438.04	18.327	0.0401586	455.64		MER94	4644.04	210.826	0.0434257	4860.46		LTR16A1	16172.1	619.854	0.0369137	16788.2		Kanga1a	1749.86	68.1395	0.0374805	1820.12		L2b	219087	9837.09	0.0429709	228928		LTR89	3489.7	158.722	0.0435044	3648.04		MLT1E2-int	1165.96	52.94	0.0434326
MLT1E-int	56.94	2.52128	0.0424021		MER5C	1071.58	46.5403	0.0416235		MER121	2577.16	107.48	0.040035	2687.54		MLT1J2	19121.7	866.791	0.0433644	19981.7		LFSINE_Vert	5043.94	193.05	0.0368628	5261.92		Eulor1	63.14	2.45175	0.0373789	65.14		Arthur1C	1229.54	55.0358	0.0428435	1284.88		Charlie6	2002.66	90.9394	0.0434369	2094.94		Charlie4z	6765.02	304.922	0.0431294
MER103C	11734.2	518.489	0.0423164		MamGypLTR1c	1604.62	69.5666	0.0415524		Kanga11a	2475.22	102.889	0.0399086	2582.08		X8_LINE	164.58	7.4507	0.0433103	174.18		L5	2197.66	84.0105	0.0368197	2282.14		MLT1K	67133	2596.57	0.0372377	69743.4		L3	83921	3751.51	0.04279	87665.8		Kanga11a	2837.84	128.598	0.043351	2970.88		MLT1L	40114.9	1796.73	0.0428694
MER97a	741.48	32.757	0.0423087		MamRTE1	10355.7	446.512	0.0413354		Arthur1B	8431.72	347.944	0.0396306	8780.8		HERV16-int	9091.38	410.193	0.0431711	9516.9		UCON16	78.56	3	0.0367827	81.56		MER103C	18875.8	729.825	0.0372253	19610		UCON79	45.62	2.03685	0.04274	47.5		L4_B_Mam	11557.1	522.19	0.0432303	12086.8		LTR16B1	5851.02	261.299	0.0427495
MLT1K	52304	2293.14	0.0420011		LTR40c	1813.32	78.0919	0.0412877		MER94	7237.04	297.984	0.0395465	7537.9		Eulor9A	103.08	4.63282	0.0430108	107.4		L1MEg1	3626.42	138.308	0.0367378	3754.46		LTR16B	3222.68	122.24	0.0365448	3343.22		Eulor1	73.98	3.30015	0.0427037	77.58		Charlie17a	3006.24	134.783	0.0429104	3138.36		LTR108c_Mam	156.02	6.96563	0.0427377
MER46C	4918	215.089	0.0419025		MER126	260.485	11.1965	0.0412119		MamRep137	6419.92	261.594	0.0391519	6683.66		X9_LINE	605.9	27.2152	0.0429862	635.76		MLT1L	41809.1	1591.6	0.0366723	43361.9		Charlie7	8522.2	323.011	0.0365182	8846.06		ERVL-E-int	31710.8	1412.73	0.0426504	33133.8		LTR33	40191.2	1791.48	0.042672	41980.1		MamRep488	739.72	32.9997	0.0427059
MLT1I-int	2752.28	120.048	0.0417948		MamRep434	1652.94	70.9101	0.0411347		MLT1K	60343.7	2447.57	0.0389795	62789.2		Helitron3Na_Mam	2021.68	90.6077	0.0428955	2109.86		Plat_L3	9813.7	372.306	0.0365507	10180.5		MamRep605	10802	406.635	0.0362789	11206.8		L1MEa	1056.54	46.982	0.0425746	1100		L2c	478311	21156.3	0.0423577	499409		LTR86B2	798.74	35.4762	0.0425264
MLT1J1-int	1849.16	80.6178	0.0417757		UCON1	237.921	10.2038	0.0411238		HERV16-int	9542.5	387.044	0.038979	9918.54		Zaphod3	1632.02	72.8926	0.0427545	1709.4		MER97c	795.44	30.1513	0.0365208	826.14		UCON77	45.16	1.7	0.0362783	46.86		LTR16E1	6560.12	291.059	0.042483	6849.92		HERV16-int	11164.4	493.487	0.0423307	11654.8		MER5C	2234.04	99.0983	0.0424742
L1M6	12138.7	527.938	0.0416794		LTR16B1	3340.24	142.997	0.041053		MER119	4595.98	186.16	0.0389281	4783.22		MamGypsy2-LTR	957.58	42.6937	0.042682	999.66		HERVL40-int	5644.8	211.029	0.0360375	5854.6		LTR103_Mam	2035.12	76.4732	0.0362159	2109.72		LTR16A1	7628.16	335.618	0.0421431	7966.98		ERVL-E-int	56354.5	2474.12	0.0420563	58855.5		MamGypLTR1b	3046.42	135.02	0.04244
LTR89	2279.62	99.0453	0.041639		MLT1O	7328.5	313.484	0.0410213		UCON55	612.68	24.7536	0.0388332	637.44		MamGypLTR1c	2777.04	123.254	0.0424971	2903.56		LTR78	22204.6	828.051	0.0359512	23022.6		MER91B	2902.1	108.067	0.0359008	3007.02		MamRep564	933.64	41.0729	0.0421385	971.8		MER103C	22238.2	975.631	0.0420281	23217.1		MLT1J	62043	2744.6	0.042363
X9_LINE	619.2	26.8627	0.0415791		LTR81B	1655.8	70.3355	0.0407473		MER115	10728.9	431.86	0.0386945	11161.4		MER74C	902.96	39.9469	0.0423657	940.26		Arthur1C	1807.4	67.3895	0.0359451	1871.32		MER121	3069.42	113.962	0.035799	3184.34		MLT1K	39711.6	1736.74	0.0419013	41456.9		MER94B	898.68	39.1163	0.0417108	940.96		Charlie10a	575.64	25.4467	0.0423345
MER94	5009.4	217.289	0.0415729		LTR38A1	295.505	12.5287	0.0406733		LTR33A	8580.74	342.29	0.0383603	8927		Charlie4	149.02	6.57715	0.0422704	157.28		Charlie7	10361.2	385.14	0.0358391	10747.4		FordPrefect_a	929.34	34.3741	0.0356683	964.1		Tigger16a	2421.26	105.292	0.0416743	2523.22		MamRep564	1811.42	78.7368	0.0416562	1892.88		MamRTE1	15099.8	666.507	0.0422742
MLT1J2	19993.1	867.099	0.0415671		UCON84	81.4059	3.43564	0.0404948		L3	133601	5325.64	0.0383341	138920		MER97a	590.02	25.97	0.0421597	611.44		Charlie19a	4479.86	166.071	0.0357455	4644.62		UCON80	125.24	4.62333	0.0356015	129.86		MER102b	7935.14	344.85	0.0416487	8283.86		LTR106_Mam	2318.46	100.605	0.0415884	2418.68		L1M6B	1518.1	66.9446	0.0422351
Charlie26a	629.72	27.0632	0.0412057		Zaphod	3131.04	131.544	0.0403189		MER91C	1948.98	77.6613	0.0383202	2025.12		MER96	2064.2	90.8257	0.042146	2154.52		MLT1E2-int	931.36	34.5165	0.0357359	964.72		BLACKJACK	5047.14	185.762	0.0354989	5236.52		MER5C	2104.32	91.3106	0.0415874	2192.4		MLT1J-int	7081.94	306.48	0.0414811	7380.46		Charlie6	1231.54	53.7717	0.0418355
UCON5	195.02	8.38	0.0411996		Charlie17b	953.396	39.9774	0.0402441		MER45C	5150.24	205.222	0.0383202	5347.9		LTR102_Mam	1855.82	81.2293	0.0419346	1935.8		LTR33A	10468.2	387.897	0.0357308	10858.4		Zaphod	4412.38	161.938	0.0354016	4573.72		L4_A_Mam	13369.6	576.969	0.0413698	13947		Penelope1_Vert	1666.28	71.9533	0.0413945	1729.88		MER121	1660.08	72.313	0.0417417
LTR16A1	10383.1	445.126	0.041108		Plat_L3	3257.6	135.799	0.0400186		L4_A_Mam	23161.2	921.364	0.0382586	24067.6		LFSINE_Vert	3204	139.583	0.0417466	3342.68		MLT1J2	24071.1	891.394	0.0357093	24953.9		Chompy-7_Croc	9.14	0.334614	0.0353168	9.6		Helitron3Na_Mam	1976.04	84.9869	0.0412352	2061.34		Tigger19a	8771.82	378.451	0.0413595	9157.58		L2-3_Crp	5358.44	233.212	0.0417071
MER91B	2126.58	90.9843	0.0410289		UCON40	116.05	4.83535	0.0399996		MLT1J2	21744	862.712	0.0381618	22608.7		ERV3-16A3_I-int	46840	2038.28	0.041701	48866.6		MER5C	3661.06	134.796	0.0355113	3806.6		LTR86A1	1702.22	62.1994	0.035252	1761.64		MER110A	1463.86	62.8528	0.0411687	1522.46		Charlie4z	12408.9	535.14	0.0413425	12944		L1MEi	18609.9	808.668	0.0416441
MamGypsy2-LTR	925.6	39.4795	0.040908		Charlie15a	2421.71	100.593	0.0398812		MER46C	8478.36	336.217	0.0381433	8817.3		UCON53	39.72	1.72265	0.0415671	41.46		MER46C	9914.54	365.007	0.0355081	10278		MER115	11304.2	412.903	0.0352392	11716.3		L1M6	11901.7	510.374	0.0411193	12410.8		LTR16A1	12477.8	537.543	0.0413009	13014.7		UCON56	10.98	0.476694	0.0416083
MLT1L	31166.9	1324.37	0.0407608		LTR81A	1401.74	58.1785	0.0398505		ERV3-16A3_I-int	44710.5	1762.38	0.0379227	46452.2		LTR67B	8799.48	381.234	0.0415255	9168.5		LTR81B	3449.78	126.514	0.0353758	3575.66		LTR86A2	825.26	30.0083	0.0350864	856.96		Zaphod	3918.8	167.66	0.0410281	4083.94		Chompy-7_Croc	10.52	0.450657	0.0410784	11.86		L5	1316.4	57.1195	0.0415863
Charlie4	190.7	8.03884	0.0404493		L4_A_Mam	9571.87	395.031	0.0396342		LTR86C	1064.58	41.9329	0.0378964	1104.88		LTR103_Mam	1244.82	53.9024	0.0415042	1300.5		UCON34	233.52	8.54477	0.0352995	242.32		MLT1J	51381.8	1854.8	0.0348406	53244.8		MamRTE1	13004.7	555.032	0.0409324	13559.3		MER46C	9902.16	423.973	0.0410582	10330.5		LTR81B	3174.98	137.458	0.0414974
MamRep4096	1892.08	79.5387	0.0403418		X6A_LINE	690.455	28.4481	0.0395716		Tigger19a	7969.68	313.478	0.0378453	8287.18		Charlie4z	6790.28	294.005	0.041501	7080.16		Charlie15b	5175.2	188.87	0.0352102	5361.82		LTR108c_Mam	146.06	5.2598	0.0347595	150.78		Charlie10a	423.54	18.0718	0.0409224	442.3		Charlie10a	821.34	35.1263	0.041013	857.52		MER102b	8903.24	384.409	0.0413893
L2c	347452	14573.3	0.0402549		MER75A	31.5941	1.30114	0.0395541		MLT1J-int	6315.44	248.405	0.0378445	6564.84		L4_B_Mam	5839.5	252.764	0.0414893	6094.32		MamRep137	6819.38	248.085	0.0351025	7073.64		MLT1J2	21808.8	780.538	0.0345533	22584.3		FordPrefect_a	619.38	26.4185	0.0409083	642.78		MamRep137	7346.84	311.629	0.0406907	7675.4		LTR33	35464.2	1529.94	0.0413563
L2-1_Crp	67.22	2.81	0.0401257		PRIMAX-int	223.079	9.18549	0.0395475		UCON132b	1582.7	62.24	0.0378373	1643.46		MLT1E-int	71.74	3.1014	0.0414396	74.74		BLACKJACK	6253.28	225.755	0.034844	6473.94		MER126	672.5	23.9584	0.0344003	695.56		MLT1J2	14638	620.588	0.0406714	15252.1		LTR85a	5764.98	244.494	0.0406847	6001.82		ERV3-16A3_I-int	55642.8	2382.53	0.0410601
LTR16A	16892.7	705.616	0.0400956		L3b	9136.94	375.097	0.0394339		MER106A	1801.94	70.6014	0.0377035	1875.38		MLT1I-int	2910.18	125.139	0.0412275	3033.62		L3	147093	5289.49	0.0347119	152394		Tigger12	2288.82	81.5092	0.0343873	2365.7		LTR33	24517.1	1034.43	0.040484	25536.3		MLT1K	65441.3	2756.64	0.0404211	68202		Charlie29a	3649.14	156.016	0.0410013
LTR85a	3695.5	154.288	0.040077		L2-3_Crp	3271.47	134.231	0.0394136		Tigger9a	2918.36	114.077	0.0376189	3033.82		LTR16A1	10573	454.189	0.041188	11029		L4_A_Mam	21963.3	789.633	0.0347047	22747.5		MamRep1894	834.38	29.7031	0.0343753	864.02		MamRep605	7233.56	304.57	0.0404039	7543.16		L3	150127	6308.5	0.0403265	156464		MLT1J2	23734	1014.59	0.0409957
LTR67B	9049.14	376.948	0.0399898		HERV16-int	5392.03	220.751	0.0393301		LTR16E2	9047.38	351.981	0.0374473	9397.34		LTR101_Mam	3247.56	139.153	0.0410881	3388.16		MLT1J	58481.2	2089.23	0.0344925	60565.6		LTR103b_Mam	1587.46	56.427	0.0343254	1638.8		MLT1I-int	2343.82	98.5707	0.0403583	2443.18		ERV3-16A3_I-int	53009.5	2214.67	0.0401033	55242.9		L1M6	15320.5	653.176	0.0408907
LTR103_Mam	1216.9	49.9534	0.0394311		MER97b	255.396	10.4106	0.039166		LTR81B	3785.48	145.621	0.0370433	3932.22		Eulor6A	29.64	1.27	0.041087	31.12		Charlie14a	679.96	24.2837	0.034482	706.32		Charlie15b	4711.14	167.003	0.0342349	4874.92		HERV16-int	6710.84	282.161	0.040349	6999.3		L1M6	24057.3	1002.22	0.0399934	25059.4		MER97c	581.26	24.6449	0.0406746
MamRep434	2592.52	106.007	0.0392833		Tigger17	213.119	8.6709	0.0390952		Charlie10a	763.02	29.2847	0.0369614	795.34		LTR83	1495.28	63.9861	0.041036	1556.52		HERV16-int	8154.18	290.382	0.0343869	8441		MLT1E2-int	817.08	28.9058	0.0341681	843.56		LTR16A	12416.4	521.794	0.0403297	12931.9		UCON19	92.8	3.86	0.0399338	96.16		MLT1J-int	5871.94	247.793	0.0404908
Zaphod	5211.24	211.16	0.0389422		MER110A	1034.5	42.009	0.0390235		Tigger9b	3261.36	124.848	0.0368697	3386.62		L1M6	9620.24	411.292	0.041	10038.2		MLT1K-int	775.28	27.2647	0.0339728	805.64		Charlie8	9663	341.243	0.0341098	10009.6		MIR1_Amn	21503.5	901.832	0.0402508	22404.1		MamRep1894	1011.2	41.9783	0.0398587	1053.26		L1MEa	1623.66	68.4778	0.0404682
Charlie10a	585.26	23.6847	0.0388947		UCON12	44.297	1.79208	0.0388829		UCON40	326.24	12.4684	0.0368116	338.96		LTR85a	3811.3	162.141	0.0408062	3972.2		LTR103_Mam	2075.46	72.8689	0.0339189	2143.52		L3	134241	4740.38	0.0341081	138939		MER94	4402.66	184.371	0.0401941	4590.08		UCON132b	1805.46	74.6532	0.0397068	1878.98		Zaphod	5121.78	215.902	0.0404487
L3	92996.1	3750.05	0.0387618		Tigger14a	815.792	32.897	0.0387621		Helitron3Na_Mam	3187.94	121.496	0.0367119	3309.58		UCON79	49.42	2.10071	0.0407742	51.84		LTR90B	913.38	31.8503	0.0336958	944.92		MER45C	6138.66	216.171	0.0340168	6345.5		L2-3_Crp	3682.78	153.488	0.0400097	3842.18		LTR67B	12172.2	499.807	0.0394418	12671.8		L3	95783	4030.3	0.0403784
LTR81A	2327.26	92.2616	0.0381322		Penelope1_Vert	545.287	21.9685	0.0387277		Charlie15b	5366.48	203.859	0.0365972	5566.38		MLT2F	8538.72	362.748	0.0407515	8892.48		X6B_LINE	1555.96	53.9861	0.0335329	1609.24		MLT1I-int	2967.62	104.3	0.0339526	3072.78		Charlie4	288.1	11.9871	0.0399454	300.84		Arthur1B	9390.34	385.129	0.0393975	9772.28		UCON38	82	3.44971	0.0403712
MamRep488	701.38	27.7227	0.038023		MER97a	479.02	19.2955	0.0387214		MER91B	2412.86	91.3619	0.0364831	2504.68		L3	88318.1	3741.8	0.0406452	92078.7		LTR101_Mam	3570.2	122.76	0.0332417	3695.26		LTR82B	4039.72	141.959	0.0339478	4186.72		Arthur1B	4793.4	198.509	0.0397662	4981.78		LTR101_Mam	4793.32	196.434	0.0393674	4994.5		LTR16D	3900.74	162.485	0.0399892
Penelope1_Vert	862.8	34.0395	0.0379549		LTR16E2	5558.41	222.329	0.0384603		LTR16A1	11500.6	435.242	0.0364651	11930.2		MLT1H-int	2982.3	125.849	0.0404901	3108.8		Charlie17	1414.38	48.5475	0.0331852	1460.82		Kanga11a	1931	67.2143	0.0336372	1998.48		LFSINE_Vert	2879.16	118.757	0.0396133	3002.86		MER97c	1188.18	48.5655	0.0392688	1243.9		Eulor8	260.28	10.79	0.0398052
L1MEa	1092.06	42.8541	0.0377598		LTR75_1	312.446	12.4416	0.0382951		LTR103_Mam	1875.54	70.8597	0.0364055	1937.72		Charlie22a	1271.7	53.4417	0.040329	1324.9		MamRep605	11952.8	407.824	0.0329938	12362.5		Charlie22a	2223.46	77.0642	0.0334986	2294.96		MLT1J	35985.6	1453.32	0.0388184	37435.6		MER97d	654.98	26.6784	0.0391375	675.96		LTR16A1	10853.9	449.884	0.0397994
Tigger9a	1642.94	64.0441	0.0375188		MamSINE1	5899.49	233.296	0.0380409		MER5C	3818.4	143.973	0.0363351	3962.1		L2c	330292	13877.9	0.040323	344211		MLT1I-int	3268.32	110.794	0.0327878	3379.08		Charlie17	1090.78	37.5816	0.0333063	1121.6		MamGypLTR1a	2126.18	85.5167	0.0386657	2207.06		MamGypLTR1a	3810.56	154.589	0.0389869	3962.74		MamGypLTR1c	3062.88	126.676	0.0397158
DNA1_Mam	200.48	7.80923	0.0374923		MER63A	4833.3	190.544	0.0379279		MER74C	1116.12	42.0346	0.0362945	1156.84		MER97c	482.58	20.2576	0.0402866	502.02		UCON26	726.52	24.395	0.032487	751.42		ERV3-16A3_LTR	4765.72	162.556	0.0329845	4929.68		UCON80	50.08	2.01175	0.0386193	52.16		Charlie15b	5973.08	241.806	0.0389076	6208.76		LTR106_Mam	1169.04	48.224	0.0396168
MamRTE1	15767.1	611.33	0.0373253		Charlie10a	409.525	16.1311	0.0378972		MLT1N2	15105.8	568.688	0.0362811	15656.2		Charlie30a	864.04	36.2382	0.0402522	899.68		MER91B	3302.7	109.913	0.032208	3413.26		MLT1J-int	5452.52	185.07	0.0328279	5635.98		AmnSINE1	3306.54	132.465	0.0385183	3438.7		MLT1J2	24393.2	986.928	0.0388859	25368.1		L2c	333908	13657.7	0.0392953
LTR16B1	5490.4	212.432	0.0372503		Arthur1B	3416.86	134.454	0.0378603		LTR101_Mam	3971.7	148.218	0.0359761	4120.68		MLT1J	44883.4	1881.88	0.040241	46779.7		MLT2F	9153.92	302.952	0.0320351	9455.48		MER92D	535.28	18.1627	0.0328176	553.7		MamRep1151	1757.3	69.5178	0.038054	1828.84		MLT1J	59892.1	2421.19	0.0388551	62305.5		Helitron1Nb_Mam	640.6	26.1883	0.0392753
MLT1G1-int	1372.7	52.4873	0.0368283		LTR101_Mam	1913.92	75.258	0.0378337		MLT1J	53263	1981.04	0.0358598	55253.7		UCON29	508.7	21.201	0.0400094	529.96		FordPrefect_a	1034.5	34.1104	0.0319203	1069.1		LFSINE_Vert	5049.52	171.255	0.0328027	5215.76		LTR33A	5543.7	217.834	0.0378083	5751.86		AmnSINE1	5211.32	209.382	0.0386263	5411.52		MER91A	5764.9	234.931	0.0391563
MER119	3182.58	121.654	0.0368177		LTR78B	4982.99	195.791	0.0378064		L1MEa	2158.86	80.1212	0.0357847	2252.9		Arthur1B	4900.74	203.97	0.0399572	5108.86		Helitron3Na_Mam	3712.62	122.279	0.0318859	3834.32		LTR16A1	15374.7	518.354	0.0326152	15892.1		Tigger11a	756.18	29.6977	0.0377892	786.76		MARNA	9450.02	379.111	0.0385702	9832.26		LTR16A	18386.4	739.68	0.038674
Helitron1Nb_Mam	628.6	23.9918	0.0367639		MLT1M	3603.06	141.403	0.0377633		MLT1G3-int	1482.22	54.7787	0.03564	1538.72		LTR33	32647.2	1344.1	0.0395423	33990.2		MLT1J1-int	2473.2	81.1998	0.0317882	2544.56		MER91A	9610.1	323.446	0.0325609	9938.48		UCON40	183.84	7.19721	0.0376744	190.12		MLT1N2	17282	691.68	0.038483	17965.7		MLT1M	5773.42	231.858	0.0386091
L2-3_Crp	5050.68	192.632	0.0367386		UCON29	290.822	11.3962	0.0377085		LTR89	2988.32	109.597	0.0353777	3089.78		Charlie20a	1502.3	61.706	0.0394538	1562.52		LTR104_Mam	5799.74	188.288	0.0314441	5986.98		Charlie30a	1397.06	46.4973	0.0322102	1443.38		BLACKJACK	4761.9	186.209	0.0376323	4952.46		MamRTE1	23448.8	936.19	0.038392	24379.7		MamRep605	9697.2	388.283	0.0384992
MamGypLTR1a	2674	101.713	0.0366438		Helitron1Nb_Mam	365.386	14.2722	0.0375922		MARNA	8124.26	296.49	0.0352095	8429.58		AmnSINE1	3062	125.241	0.0392944	3181.06		Charlie4	483.84	15.4625	0.0309683	503.7		LTR104_Mam	5465.96	180.753	0.0320103	5651.14		Charlie7	6915.12	269.967	0.0375732	7185.28		UCON68	8.54	0.34	0.0382883	8.54		X8_LINE	184.2	7.35372	0.0383899
MER102c	6896.28	261.993	0.0366		MER91A	4402.11	171.922	0.0375866		Tigger14a	2369.5	86.3047	0.0351432	2455.8		HERVL40-int	6322.96	256.971	0.0390538	6579.14		MER45C	6642.02	211.528	0.030864	6838.86		X6B_LINE	1553.38	51.2556	0.0319422	1611.64		MER97d	269.34	10.4669	0.0374076	281.8		MER97a	1580.54	62.5441	0.0380651	1643.34		LTR67B	11474	457.493	0.0383434
LTR104_Mam	4346.36	164.595	0.0364878		LTR82A	2030.9	78.9322	0.0374116		MER102b	12417.5	448.509	0.0348601	12872		Tigger19a	4555.68	184.975	0.0390188	4744.38		LTR16E1	11363.1	360.109	0.0307177	11718		HERV16-int	7696.02	253.558	0.0318958	7949.34		MamRep137	4194.96	162.268	0.0372411	4357.16		MER91B	2769.18	109.292	0.0379687	2875.38		UCON55	392.28	15.525	0.0380698
MER110A	1635.88	61.9432	0.0364839		MamRep564	634.515	24.5188	0.0372041		LTR104_Mam	5483.32	195.625	0.0344474	5683.08		Charlie7	5924.62	239.946	0.0389235	6164.8		MER106A	2087.24	66.1097	0.0307009	2152.16		MER119	3848.14	126.775	0.0318938	3975.74		UCON132b	1060.9	41.0081	0.0372156	1101.32		Zaphod	9006.34	354.097	0.0378291	9365.94		LTR103_Mam	1438.46	56.6403	0.037884
MLT1H-int	2968.9	112.266	0.0364361		LTR79	5798.78	224.073	0.0372038		X6A_LINE	2009.34	71.677	0.0344433	2087.18		MER136	25.76	1.04	0.038806	26.42		MER91A	10310	326.246	0.0306731	10633.6		MER102b	14861.2	487.644	0.0317706	15338.1		MARNA	4760.68	183.653	0.0371441	4947.06		Charlie20a	3097.26	121.34	0.0376996	3219.74		MamRep434	2702.8	106.167	0.0377957
MER97b	417.64	15.7531	0.0363483		MER115	6167.09	238.277	0.0371996		Charlie17a	2695.2	96.0168	0.0343996	2792.7		UCON55	370.5	14.9526	0.0387922	383.5		Charlie10a	676.84	21.3859	0.0306289	697.18		MamRep137	6118.84	200.324	0.031701	6319.68		MER115	7146.5	274.893	0.0370406	7423.78		Tigger9a	3438.66	134.506	0.0376433	3570.2		Charlie4	204.2	8.01706	0.0377776
LTR81B	2647.98	99.5886	0.0362461		LTR104_Mam	2748.31	106.052	0.0371543		Charlie22a	2557.62	90.9051	0.0343229	2656.34		Penelope1_Vert	869.48	35.0115	0.0387085	904.38		Charlie30a	1555.9	49.1471	0.0306203	1605.64		Helitron3Na_Mam	3230.42	105.607	0.0316564	3333.14		Charlie15b	3169.98	121.078	0.0367899	3290.06		MER105	1886.92	73.7885	0.0376336	1959.1		MamRep1879	2308.52	89.8057	0.0374452
UCON132b	1063.96	39.9483	0.036188		MER81	2976.2	113.599	0.0367658		L1MEg1	4373.26	155.21	0.0342743	4530.46		LTR90B	602.24	24.0514	0.0384029	625.46		MamGypLTR1a	3721.48	117.396	0.0305809	3834.5		L1MEa	1261.36	40.9672	0.0314569	1310.1		MLT1N2	10057.9	379.77	0.0363845	10428.1		MER91A	7926.72	309.022	0.037522	8238.64		MER115	9578.8	372.584	0.0374404
MLT1O	11326.7	423.238	0.0360204		MamTip2	5366.94	204.46	0.0366981		MER97a	1384.24	48.6129	0.0339273	1432.1		MER91A	6293.4	250.579	0.0382916	6545.72		LTR86A1	1881.3	59.1035	0.0304594	1944.86		UCON1	524.98	17.0382	0.0314347	541.76		LTR86C	669.5	25.2453	0.0363375	695.74		MER102b	13660.7	522.048	0.0368087	14174.6		MamRep137	5132.44	198.261	0.0371923
LTR33A	6765.26	252.7	0.0360076		MamRep137	3198.37	121.472	0.0365898		LTR16E1	9560.66	335.667	0.0339184	9903.56		UCON34	124.94	4.97277	0.0382778	129.1		MamSINE1	13158.3	410.766	0.0302723	13574.2		Charlie4z	13540.7	439.123	0.0314111	13990.4		Helitron1Nb_Mam	548.92	20.6527	0.03626	568.92		MamGypLTR1d	2513.44	95.7135	0.0366837	2610.7		MER91B	1807.3	69.6725	0.0371196
X7B_LINE	897.44	33.2583	0.0357348		MamRep488	447.02	16.9044	0.0364378		MER97d	589.86	20.6975	0.0338994	616.08		LTR33A	6899.16	274.087	0.0382096	7176.06		X9_LINE	1228.22	38.2156	0.0301757	1263.72		MER102a	9639.2	308.007	0.0309642	9954.16		Eulor6A	39.62	1.47	0.0357751	41.58		LTR102_Mam	2595.28	98.6503	0.0366195	2694.54		MARNA	5544	213.245	0.0370394
Eulor1	72.5	2.68129	0.0356643		BLACKJACK	3382.31	127.019	0.0361946		X9_LINE	987.42	34.4967	0.0337569	1021.18		X7C_LINE	632.66	24.8425	0.0377832	656.48		Tigger12	2797.38	86.5191	0.0300007	2883.8		Arthur1C	1912.08	60.9736	0.0309032	1974.86		MER91A	4846.52	177.557	0.0353412	5022.16		Helitron3Na_Mam	3711.52	140.88	0.0365694	3849.4		Kanga11a	1616.92	61.4284	0.0366005
MER127	279.78	10.3378	0.0356333		MER34C	227.307	8.50968	0.036086		MER91A	7245.42	253.029	0.0337442	7502.32		MamRTE1	15154.8	594.532	0.0377496	15751.8		MLT1J-int	5850.02	180.372	0.0299105	6020.58		Tigger14a	1696.54	53.4473	0.0305415	1752.58		MLT1O	8768.64	318.81	0.0350825	9097.32		LTR81B	4183.62	158.315	0.0364619	4346.7		BLACKJACK	6486.06	244.562	0.0363358
Charlie29a	3446.3	126.523	0.0354127		LTR78	9391.02	351.086	0.036038		MamRTE1	21046.2	733.36	0.0336719	21777.9		LTR104_Mam	4177.9	161.804	0.0372845	4339.28		MamRTE1	22616.4	695.793	0.0298468	23313.1		MamRep1151	2132.9	66.517	0.030243	2199.74		UCON26	284.8	10.3495	0.0350654	295.04		MamRep488	1119.1	42.1837	0.0363251	1161.28		LTR16D1	944.22	35.5519	0.0362859
MER91A	6916.44	251.523	0.0350899		MLT1G3-int	568.752	21.2629	0.0360378		Charlie20a	2822.98	98.2457	0.0336317	2921.68		BLACKJACK	4022.16	154.939	0.0370924	4168		LTR81C	2604.68	80.0472	0.0298158	2682.9		L5	1987.18	61.5299	0.0300335	2049.84		LTR67B	7372.56	264.636	0.0346509	7637.14		L1MEa	2115.8	79.6953	0.0362995	2194.46		Tigger19a	4306.18	161.004	0.0360415
BLACKJACK	5486.2	196.967	0.034658		LTR35A	328.832	12.2922	0.0360344		MLT1M	6278.72	218.29	0.0335985	6500.44		Kanga1c	1259.22	48.4076	0.0370194	1304.96		Tigger12A	1405.9	43.1011	0.0297454	1442.92		MLT2F	8683.46	266.919	0.0298221	8955.66		LTR102_Mam	1425.78	50.4259	0.0341591	1472.58		L4_A_Mam	26757.3	1006.03	0.0362357	27769.9		LTR82A	3770.32	140.787	0.0359967
LTR16	12834.3	460.416	0.0346315		Eulor2C	17.7228	0.658619	0.0358307		LTR82A	4431.48	153.553	0.03349	4588.68		Charlie26a	625.94	24.0223	0.0369596	650.88		L1MEa	1461.16	44.6728	0.0296665	1504.62		LTR79	10972.3	336.298	0.0297382	11312.9		Tigger9a	1745.02	61.6743	0.0341365	1807.94		Charlie17b	2318.24	86.4287	0.035942	2405.32		Arthur1A	1812.52	67.6413	0.0359763
Charlie7	7537.26	269.759	0.0345534		LTR16	7826.72	288.604	0.0355629		LTR86B2	931.2	32.2216	0.0334449	962.14		LTR108b_Mam	177.52	6.80156	0.0369005	184.02		MER102c	11307.6	340.89	0.0292647	11647.2		MamTip2	14696.4	449.41	0.0296722	15149.2		Charlie17a	1910.92	67.1829	0.0339633	1981.2		MER102c	10248.8	380.922	0.0358356	10642.4		MER102c	7053.06	258.772	0.0353909
MLT1N2	13330.4	473.172	0.0342789		LTR47A2	537.574	19.8151	0.0355498		Charlie15a	6508.82	224.835	0.0333898	6739.38		MER115	9162.08	350.668	0.036863	9514.7		MamTip2	15313.3	460.974	0.0292232	15766.4		MamRTE1	21665	661.029	0.029608	22322.6		MER91B	1507.1	52.8407	0.0338735	1558.78		UCON55	719.64	26.5476	0.0355776	750.04		LTR16E1	9251.78	338.852	0.0353315
MER115	9388.82	332.82	0.0342349		X9_LINE	369.683	13.5494	0.0353555		MER97c	1021.94	35.1236	0.0332275	1060.36		MER102c	6235.62	235.825	0.0364408	6478.46		UCON70	178.14	5.329	0.0290458	184.34		Kanga1c	1555.64	47.451	0.0295997	1603.1		UCON54	85.34	2.99119	0.0338634	87.98		X9_LINE	1125.38	41.4094	0.03549	1171.04		LTR104_Mam	4777.42	174.831	0.0353033
Charlie14a	688	24.2305	0.0340206		X7C_LINE	467.109	16.9385	0.0349935		Penelope1_Vert	1562.56	53.6357	0.0331864	1611.86		X1_LINE	188.72	7.1	0.0362578	195.1		Tigger18a	5029.68	149.809	0.0289235	5186.36		MLT1M	7486.34	227.515	0.0294943	7712.34		MER74C	735.28	25.6616	0.0337234	761.98		LTR79	12960.9	476.132	0.0354343	13440.8		MER97d	254.54	9.24273	0.0350392
L3b	14529.3	508.097	0.033789		LTR82B	2120.64	76.5118	0.0348231		BLACKJACK	10646.2	364.409	0.033096	10998.7		L3b	14113.6	529.55	0.0361637	14654.3		Charlie20a	2975.36	87.948	0.0287101	3065.4		Charlie10a	566.68	17.1429	0.0293632	583.02		Tigger19a	5077.58	175.393	0.0333893	5247.9		MER106A	2104.76	77.2197	0.0353897	2177.48		MLT1I-int	3915.94	139.972	0.0345107
LTR90B	597.44	20.873	0.033758		LTR16A2	4050.75	145.838	0.0347515		MLT1J1-int	2604.28	88.3404	0.0328083	2692.5		MLT1O	10589	397.175	0.0361523	10979.9		MLT1O	16730.1	490.972	0.02851	17217.5		X9_LINE	1228.06	36.9591	0.0292163	1260.34		MamGypLTR1b	2286.62	78.3273	0.0331201	2365.38		Charlie22a	2969.54	108.621	0.0352877	3076.44		UCON7	84.84	3.02667	0.0344461
MamRep137	5021.94	174.83	0.0336421		Charlie13b	481.604	17.3007	0.0346773		MamGypLTR1a	3323.74	112.396	0.0327099	3432.3		LTR16E1	9032.9	336.154	0.0358792	9369.9		MER94B	1105.16	32.3387	0.0284297	1133.36		UCON24	66.8	2	0.0290698	68.8		LTR101_Mam	2538.92	86.8549	0.0330778	2625.82		MLT1M	6598.32	241.315	0.0352819	6837.06		MamTip2	9338.9	332.708	0.0344004
HERV16-int	8659.16	301.174	0.0336119		UCON7	59.0198	2.11617	0.0346142		MLT1O	13588.4	457.092	0.0325436	14053.4		CR1-L3A_Croc	464.22	17.2116	0.0357508	481.96		L3b	27607	806.917	0.0283986	28413.8		L3b	25098.8	749.028	0.0289784	25857.9		MER102c	5584.2	190.22	0.0329418	5776.34		MLT1O	15014.7	548.623	0.0352509	15562.2		Charlie13b	806.26	28.6731	0.0343418
Plat_L3	5192.9	180.237	0.0335441		Tigger15a	5487.76	194.969	0.0343091		LTR67B	11516	384.243	0.0322886	11886.7		L1MEa	940.66	34.7235	0.0355998	978.1		MLT1M	8464.4	247.119	0.0283669	8707.08		LTR86C	832.1	24.7035	0.0288321	856.58		Tigger15a	8519.68	288.861	0.0327933	8809.74		Helitron1Nb_Mam	1159.38	42.0606	0.0350085	1203.48		X6B_LINE	962	33.971	0.0341084
Tigger15a	8828.62	306.168	0.0335167		MamRep4096	1210.37	42.9533	0.0342717		Tigger12c	2029.86	67.588	0.0322239	2096.54		MLT1G3-int	913.76	33.6946	0.0355632	946.14		UCON29	666.18	19.3728	0.0282587	685.76		MamSINE1	12291	364.01	0.028764	12645.6		MER106A	1238.3	41.8836	0.0327169	1279.54		BLACKJACK	10951.1	396.257	0.0349207	11351.2		LTR91	500.88	17.6442	0.0340277
MLT1M	5450.74	189.007	0.0335134		L4_C_Mam	5990.2	212.48	0.0342562		MER102c	9188.96	304.778	0.032103	9484.32		UCON49	118.28	4.326	0.0352838	122.98		MER119	4706.8	136.724	0.0282281	4841.98		Charlie4	518.64	15.3411	0.0287296	536.54		UCON77	28.48	0.96	0.0326087	29.44		LTR16E2	10237	370.356	0.034915	10605.2		UCON132b	1194.42	41.8102	0.0338207
MER102b	8541.12	295.597	0.033451		LTR84a	883.673	30.9566	0.033846		MamTip2	12667.5	418.697	0.0319953	13094		Tigger11a	678.54	24.8081	0.0352715	704.98		LTR82A	3543.98	102.921	0.0282214	3646.54		Tigger15a	15116.3	447.125	0.0287292	15566.2		MER97a	781.32	26.2723	0.0325316	805.98		Charlie29a	6535.76	235.646	0.0348002	6766.84		L4_C_Mam	10606.6	363.337	0.0331211
Tigger19a	4857.8	167.761	0.0333815		LTR59	263.525	9.2146	0.0337854		Zaphod	8261.94	270.571	0.0317106	8545.24		MER121	1236.02	45.0131	0.0351381	1282.02		Kanga1c	1914.58	55.3224	0.0280838	1966.12		UCON12A	68.2	2	0.02849	70.2		LTR90A	526.46	17.5722	0.0323	541.22		MER74C	1220.32	43.9336	0.0347506	1266.06		MLT1H-int	5921.4	202.611	0.0330847
UCON29	429.42	14.5979	0.0328769		MamGypLTR2b	1018.03	35.3442	0.0335534		Tigger18a	5068.54	165.473	0.0316149	5229.74		Charlie17b	1263.82	45.9722	0.0350988	1306.06		MamGypLTR2b	2259.14	64.9806	0.0279592	2324.6		Charlie20a	2484.82	72.0001	0.02816	2556.82		UCON107	126.84	4.22993	0.0322723	131.18		MamGypLTR1b	4064.36	145.232	0.0345003	4206.14		LTR50	11031.2	374.938	0.0328717
UCON40	181.3	6.12934	0.0327021		LTR45	457.475	15.8025	0.0333894		MamRep1879	3041.48	98.8705	0.0314839	3141.84		Charlie10a	495.76	17.9809	0.035	512.42		UCON132b	1853	52.9135	0.0277628	1909.32		X1_LINE	394.9	11.37	0.0279863	402.64		MER92D	453.66	15.1083	0.0322299	471.8		Tigger14a	2512.82	89.6431	0.0344455	2606.16		Charlie17b	1495.1	50.6649	0.0327766
L4_A_Mam	15470.2	520.795	0.0325681		X8_LINE	99.7822	3.39855	0.0329378		MamRep1894	897.26	28.7478	0.0310449	925.88		Charlie17a	2051.7	74.059	0.0348388	2127.3		X6A_LINE	1950.66	55.1806	0.0275099	1992.86		Charlie17a	2738.1	78.5483	0.0278871	2816.14		UCON56	7.22	0.24	0.0321716	7.7		LTR86B2	1094.64	38.9677	0.034375	1139.94		Tigger14a	1413.22	47.7516	0.0326849
MER5C	1811.44	60.7585	0.032453		Tigger18a	1811.8	61.5302	0.0328453		Charlie7	13816.3	440.008	0.0308642	14269.7		MamRep488	770.94	27.8213	0.0348305	802.74		Charlie15a	8369.14	235.422	0.0273601	8604.9		Tigger9a	2828.34	80.9772	0.0278338	2908.4		Charlie25	2710.34	89.959	0.0321248	2799.26		UCON80	70.26	2.48767	0.0341958	72.72		MamTip1	1373.06	46.3172	0.0326321
MamTip1	1149.18	38.5299	0.0324405		LTR108b_Mam	88.7525	3.0066	0.0327662		Charlie25	5076.04	161.185	0.0307767	5239.74		LTR82A	3172.16	114.406	0.0348101	3287.36		LTR84a	1664.64	46.8014	0.0273462	1706.86		Tigger18a	4507.82	125.943	0.0271795	4632.78		Charlie20a	1510.46	50.0597	0.0320789	1564.54		X6A_LINE	2133.54	74.083	0.0335578	2206.46		MER126	418.64	14.111	0.0326078
Tigger14a	1343.72	45.0511	0.0324395		LTR16D	2232.03	75.4064	0.0326797		Plat_L3	7788.6	247.001	0.0307383	8028.78		L4_C_Mam	8713.06	310.344	0.0343932	9010.2		MamRep564	2112.84	59.0245	0.0271769	2172.9		LTR81B	3216.88	89.7385	0.0271391	3305.38		LTR82A	3116.12	103.204	0.0320578	3211.62		Charlie7	15189.7	526.932	0.0335271	15714.5		UCON29	412.02	13.8493	0.0325201
MER106A	1145.54	38.3883	0.0324245		Mam_R4	676.515	22.3867	0.0320313		MamGypLTR1b	3764.66	116.669	0.0300591	3893.7		X7B_LINE	878.6	31.0234	0.0341058	911.12		MARNA	8546.7	237.445	0.0270311	8786.62		Charlie15a	7565.46	209.978	0.0270054	7778.92		Charlie4z	8671.12	286.183	0.0319497	8952.86		Tigger9b	3799.48	129.075	0.0328557	3925.78		MamRep4096	1942.16	64.0696	0.0319353
LTR16D	3580.56	119.658	0.0323382		LTR16E1	5296.71	174.759	0.03194		Tigger15a	14574.2	445.194	0.0296413	15029.2		Tigger9b	2407.28	84.4904	0.0339078	2494.76		Mam_R4	1634.14	45.0516	0.0268293	1676.64		MamGypLTR1a	3288.96	91.2432	0.0269934	3381.6		Tigger9b	1891.38	62.2801	0.0318787	1951.74		X6B_LINE	1728.92	57.9167	0.032413	1794.12		Tigger11a	976.64	32.2145	0.0319317
UCON49	114.3	3.78	0.0320122		LTR2752	2354.56	76.8078	0.0315903		Charlie29a	5817.24	176.928	0.0295167	5997.7		MamGypLTR1a	2886.48	100.848	0.0337586	2991.4		MLT1E-int	76.32	2.10359	0.0268235	77.68		LTR90B	769.46	21.2472	0.0268712	790.16		MamTip2	8486.82	279.125	0.0318419	8761.22		LTR90B	1178.04	39.2946	0.0322792	1215.66		Arthur1B	6217.22	204.51	0.0318466
Arthur1B	5672.32	186.77	0.031877		L1M3d	1263.69	40.8911	0.0313442		LTR16D	3923.34	119.311	0.029513	4043.9		L4_A_Mam	13762.1	470.604	0.033065	14232.1		Arthur1A	3011.62	82.9564	0.026807	3095.96		MLT1K-int	608.74	16.7109	0.0267181	626.6		X8_LINE	225.64	7.39326	0.0317262	232.4		DNA1_Mam	397.96	13.1996	0.0321034	410.3		HERV16-int	10971.4	359.554	0.031732
MamSINE1	9174.52	299.902	0.0316538		MLT1J2-int	1368.01	44.2376	0.0313242		LTR79	11360.8	345.35	0.0295015	11701.1		MER91B	1791.12	60.5264	0.0326879	1850.32		MER110A	1930.14	52.9752	0.0267131	1983.26		MER106A	1802.14	49.0647	0.0265042	1850.54		LTR106_Mam	1067.6	34.9485	0.0316979	1103.24		LTR16E1	10848.8	357.739	0.0319223	11209.8		LTR79	10175.5	332.677	0.0316589
LTR16D1	805.82	25.9712	0.0312232		MamGypLTR2c	1388.4	44.8168	0.0312702		LTR16D1	862.82	26.2132	0.0294851	891.66		LTR16D1	845.66	28.4332	0.0325288	871		MER105	2002.18	54.7938	0.0266381	2058.08		MER110A	1985.46	52.7565	0.0258837	2041.58		Charlie29a	3303.42	107.915	0.0316343	3415.74		Plat_L3	8920.54	293.471	0.0318505	9214.94		Charlie25	3475.2	113.535	0.0316366
LTR78	15632.5	502.856	0.0311649		MER50C	230.842	7.44792	0.0312557		UCON33	338.42	10.0945	0.0289645	349.12		LTR106_Mam	775.32	26.0559	0.0325139	803.34		UCON1	563.7	15.2142	0.0262806	578.72		MLT1O	15191.2	401.59	0.0257548	15592.6		LTR82B	2998.54	97.8907	0.0316141	3096.3		Charlie13a	3218.5	105.797	0.0318253	3332.18		UCON63	13.18	0.43	0.0315944
MamTip2	8658.18	276.981	0.030999		LTR103b_Mam	640.525	20.6367	0.0312127		Eulor8	378.94	11.2633	0.0288653	389.2		LTR50	9120.66	305.039	0.0323625	9421		CR1_Mam	6169.02	165.709	0.0261589	6337.12		MER102c	9972.86	263.363	0.0257286	10237.8		UCON34	110.84	3.61371	0.0315736	114.46		Eulor2C	63.48	2.08509	0.0318018	65.5		L4_A_Mam	16949.2	551.595	0.0315182
ERV3-16A3_LTR	3925.74	123.876	0.0305895		MER123	15.4554	0.49505	0.0310366		LTR103b_Mam	1538.24	45.6244	0.0288058	1576.18		UCON5	184.5	6.16	0.0323088	191.14		UCON107	241.38	6.44472	0.0260052	247.62		L1M6B	1692.54	44.4719	0.0256025	1738.9		LTR16D	2595.78	84.2298	0.0314289	2682.2		LTR104_Mam	6114.5	200.821	0.031799	6314.6		MLT2F	9281.26	301.156	0.031428
LTR16E1	8646.26	271.965	0.0304955		Arthur1A	870.693	27.8685	0.0310146		MLT2F	9050.94	268.145	0.0287737	9323.48		LTR79	9477.6	314.888	0.0321561	9797.82		CR1-3_Croc	3536.12	94.39	0.0259991	3624.84		LTR82A	3602.94	94.011	0.0254293	3693.68		LTR79	7328.32	237.408	0.0313794	7563.06		L4_C_Mam	17373.4	570.291	0.0317823	17937.3		MER106A	1453.06	47.0988	0.0313959
Charlie17b	1455.2	45.5031	0.0303212		MER106A	660.277	21.1274	0.0310057		LTR16A2	7616.12	225.503	0.0287572	7840.56		LTR16A2	7221.24	239.621	0.0321171	7461.1		Charlie22a	2813.84	74.2235	0.0257001	2888.64		CR1_Mam	5477.3	142.821	0.0254125	5615.92		Tigger14a	1274.64	41.2629	0.0313571	1316.12		Arthur1A	2843.22	93.1824	0.0317335	2936.3		Charlie14a	768.3	24.8287	0.0313047
LTR86B2	765.5	23.5779	0.0298803		X6B_LINE	554.05	17.6592	0.0308885		MamRep4096	3147.06	93.1473	0.0287473	3242.86		UCON77	22.98	0.76	0.0320135	23.74		LTR16A2	10451.2	274.703	0.025611	10718.9		MARNA	7335.2	189.033	0.0251233	7528.54		LTR103b_Mam	922.3	29.8242	0.0313239	953.84		LTR82A	5071.74	164.681	0.0314491	5234.38		AmnSINE2	696.32	22.4138	0.0311851
L4_C_Mam	9857.94	299.675	0.0295025		UCON132b	710.01	22.4567	0.030659		LTR90B	1074	31.7577	0.0287203	1108.2		UCON132b	1215.88	40.2089	0.0320112	1256.08		L1M6B	1848.72	48.1116	0.0253642	1901.34		UCON132b	1648.04	42.0297	0.0248686	1690.44		Plat_L3	4818	155.67	0.0312989	4970.98		Tigger12c	2307.46	74.5459	0.0312954	2383.72		MLT1N2	15903.4	507.654	0.0309336
MER121	1213.14	36.7257	0.0293837		MLT-int	808.287	25.5503	0.0306418		ERV3-16A3_LTR	4505.9	132.676	0.0286028	4645.02		LTR86B2	727.42	24.0399	0.0319909	745.98		LTR108b_Mam	128.26	3.31249	0.0251761	132.12		UCON44	148.02	3.69908	0.0243811	151.94		UCON55	378.7	12.2114	0.0312383	392.06		MamTip2	14269.9	460.911	0.031289	14731.4		LTR102_Mam	2094.46	66.5241	0.0307842
LTR16E2	8519.26	256.779	0.0292591		LTR47B	92.1188	2.88173	0.0303338		L3b	22126.5	637.627	0.0280101	22767.4		LTR90A	627.38	20.444	0.0315579	648.96		LTR79	12252.7	316.357	0.0251694	12567.9		Tigger12A	1211.54	29.9674	0.0241379	1242.64		X9_LINE	759.66	24.4344	0.0311625	783.56		FordPrefect_a	989.16	31.355	0.0307246	1020.22		MER97a	898.58	28.2727	0.030504
MLT1G3-int	976.3	29.3923	0.029226		Tigger9a	1078.67	33.7422	0.0303323		MamRep434	4979.8	141.214	0.0275753	5123.96		MLT1N2	13059.8	425.019	0.0315182	13496		MER102a	10149	259.775	0.0249572	10408.4		MLT1J1-int	2201.34	54.049	0.0239644	2256.4		MER121	1455.84	46.5088	0.0309574	1501.5		LTR16	15116.9	478.656	0.0306919	15590.4		Charlie22a	1623.04	50.9295	0.0304244
Eulor9A	146.34	4.405	0.0292215		MLT2F	5440.1	170.078	0.0303159		LTR107_Mam	1233.78	34.8727	0.027488	1266.98		MamRep1894	701.9	22.8252	0.031495	723.72		Tigger14a	2107.9	53.6463	0.0248185	2160.9		CR1-L3A_Croc	551.86	13.5368	0.0239421	566.66		UCON29	483.64	15.355	0.0307718	498.98		LTR16D1	949.18	29.9979	0.0306358	977.24		LTR83	1806.24	56.6294	0.030399
LTR103b_Mam	1044.84	31.4297	0.0292025		LTR85c	1509.42	46.9257	0.0301513		L4_C_Mam	15604.6	437.92	0.0272974	16026.9		X6B_LINE	946.28	30.4762	0.0312015	969.82		UCON44	175.46	4.377	0.0243387	179.94		Arthur1A	2773.1	67.9155	0.0239053	2841.48		MER126	336.46	10.6769	0.0307572	347.36		UCON79	91.86	2.89021	0.0305034	94.86		L3b	14304.6	445.856	0.0302267
MamRep564	989.6	29.7095	0.0291467		MER105	740.485	22.8113	0.0298852		LTR16	13280.2	370.701	0.0271558	13650.6		Charlie29a	2653.96	84.2489	0.0307679	2737.16		Tigger9b	3495	86.9082	0.0242631	3580.82		LTR84a	1625.02	39.4755	0.0237162	1661.7		LTR104_Mam	3399.66	106.319	0.0303251	3508.18		L3b	24505.4	770.739	0.0304927	25257.6		CR1-L3A_Croc	402.32	12.4799	0.0300866
Helitron3Na_Mam	2346.38	70.3069	0.0290923		MER117	5142.07	157.302	0.0296831		LTR78	19508.8	543.581	0.0271081	20039.9		MamTip1	1243.18	39.4129	0.0307291	1282.4		LTR86C	900.06	22.3126	0.0241904	921.78		LTR16A2	9729.02	236.31	0.0237132	9966.78		MLT1G3-int	925.74	28.9111	0.0302845	956.12		Tigger15a	15975.7	501.115	0.0304133	16478		LFSINE_Vert	3029.38	93.9494	0.0300799
MLT2F	8643.34	257.772	0.0289595		Tigger11a	474.703	14.4822	0.0296048		Tigger12A	1454	40.4388	0.0270595	1494.02		UCON24	31.64	1	0.0306373	32.64		LTR67B	13408	331.334	0.0241157	13735.1		MER97b	550.9	13.344	0.0236493	562.38		MamRep434	2732.96	84.7121	0.0300646	2814.02		CR1-L3B_Croc	49.34	1.532	0.0301148	51.78		LTR33A	7734.58	236.058	0.0296159
LTR79	9371.3	279.098	0.0289209		ERV3-16A3_LTR	2543.03	77.369	0.0295256		MLT1E-int	69.18	1.91103	0.0268814	71.18		MamRep564	960.98	30.1173	0.0303878	991.48		MLT1G-int	894.54	22.0855	0.0240943	917.76		LTR67B	12436.9	292.85	0.0230051	12732.7		LTR85b	2182.76	67.5297	0.0300094	2250.08		LTR16A2	8542.82	262.174	0.0297756	8808.48		MER117	7577.56	230.697	0.0295452
MamGypLTR1b	2827.9	84.0455	0.0288623		LTR50	5519.42	167.553	0.0294627		LFSINE_Vert	4502.64	124.085	0.0268192	4627.82		LTR16	12984.7	403.546	0.0301419	13390.5		Tigger15a	16651.1	410.83	0.0240787	17060.5		LTR81C	2325.62	54.709	0.0229838	2375.6		MLT1M	4148.6	127.584	0.029836	4273.08		LTR33C	4188.56	126.208	0.0292502	4314.2		Tigger12c	1554.66	47.0374	0.0293672
MamGypLTR2b	1593.34	47.2167	0.0287809		CR1-3_Croc	1392.32	42.1314	0.0293712		Mam_R4	1638.98	44.7804	0.0265955	1688.82		MamTip2	9625.74	296.917	0.0299231	9922.74		MamGypLTR1d	3096.62	75.6062	0.0238338	3170.44		MER94B	1146.26	26.894	0.0229245	1171.9		LTR50	8331.72	254.071	0.0295921	8580.96		MamRep1879	3520.64	105.74	0.0291585	3623.58		Eulor6A	27.96	0.84	0.0291667
Charlie13b	796.26	23.2569	0.0283788		MER135	430.297	13.0123	0.0293526		LTR91	677.12	18.4338	0.0265023	694.06		Charlie13b	672.84	20.7529	0.0299208	693.42		LTR108c_Mam	112.48	2.71447	0.0235643	115.04		Mam_R4	1441.92	33.6536	0.0228071	1476.06		LTR16D1	622.34	18.9527	0.029554	641.24		Charlie4	455.64	13.658	0.029103	468.02		LTR16A2	7217.22	211.401	0.0284576
LTR82B	3330.08	96.9357	0.0282858		MER119	2044.79	61.103	0.0290152		MamSINE1	11389.9	308.658	0.0263843	11702.8		LTR103b_Mam	1138.78	35.0632	0.0298704	1175.08		MER117	10936.6	262.002	0.0233958	11198.7		CR1-3_Croc	2967.2	68.4777	0.0225576	3035.74		X7D_LINE	36.26	1.08782	0.0291268	38.26		Tigger11a	1536.38	45.916	0.0290186	1583.8		Tigger18a	3378.44	98.6632	0.0283751
Mam_R4	1055.14	30.4954	0.0280899		LTR86B2	515.97	15.3569	0.0289028		Helitron1Nb_Mam	1037.14	28.0619	0.0263443	1071.86		Plat_L3	5587.06	171.045	0.0297051	5755.16		MER127	400.38	9.35436	0.0228303	409.74		MamGypLTR1b	4116.82	93.9807	0.022319	4216.32		L4_C_Mam	8934.76	266.167	0.0289283	9207.74		Charlie25	6022.02	179.876	0.0290034	6198.92		MLT1O-int	47.16	1.36682	0.0281663
MER74C	912.2	26.3042	0.0280278		AmnSINE2	421.614	12.2832	0.0283091		LTR82B	4679.34	126.571	0.0263365	4806.86		Tigger18a	2256.08	68.998	0.0296756	2323.18		L4_C_Mam	15332.5	356.257	0.0227078	15686.6		MER117	9543.58	216.505	0.0221827	9758.72		LTR81C	1385.02	40.9643	0.028727	1424.62		MamSINE1	12505.3	370.602	0.0287826	12879.2		MLT1J2-int	2830.86	81.7388	0.0280639
Tigger9b	2548.44	73.4165	0.0280017		MLT1A-int	1068.9	31.1164	0.0282872		Arthur1A	2569.62	68.9034	0.0261144	2637.8		FordPrefect_a	988.92	30.2167	0.0296493	1018.68		LTR16D	4698.08	109.083	0.0226918	4807.16		L2-1_Crp	70.16	1.59	0.0221603	71.34		MamGypLTR1d	1510.62	44.5007	0.0286156	1558.36		LTR82B	5560.3	164.265	0.0286947	5717.08		MamSINE1	8275.62	237.192	0.027863
MER126	372.82	10.6857	0.0278631		Tigger10	1372.86	39.8976	0.0282409		MamRep564	1711.2	45.6143	0.0259642	1755.28		LTR40A1	1476.4	44.6775	0.0293722	1519.22		Eulor5A	331.18	7.64	0.0225488	336.22		UCON37	152.06	3.42091	0.0220021	155.48		LTR16A2	5177.24	152.005	0.0285228	5334.16		LTR85b	4205.14	124.128	0.0286718	4332.7		MamGypLTR1d	1712.96	48.9067	0.0277584
LFSINE_Vert	3395.88	97.1379	0.0278092		Charlie26a	366.584	10.5645	0.0280116		Charlie13a	2846.38	75.496	0.0258382	2924		MER105	978.26	29.4919	0.0292651	1007.14		X1_LINE	466.92	10.72	0.0224437	475.6		MLT1N2-int	172.6	3.87974	0.0219841	175.98		Tigger18a	2789.64	81.2956	0.0283168	2872.96		LFSINE_Vert	5012.88	147.943	0.0286666	5153.92		Charlie13a	2069.7	58.813	0.027631
Charlie15a	4226.48	120.759	0.0277783		MER121B	45.2277	1.29784	0.0278952		MER126	712.82	18.6077	0.0254403	731.52		LTR78	15614.8	467.848	0.0290902	16088.7		LTR103b_Mam	1672.62	38.1924	0.0223241	1707.72		LTR16	14936.7	335.136	0.0219447	15263.4		Charlie13a	1799.94	52.3376	0.0282558	1853.44		LTR16D	4270.18	125.816	0.0286206	4401.52		Tigger15a	8660.82	244.267	0.02743
LTR33C	3147.9	89.6346	0.0276861		Helitron3Na_Mam	1449.57	41.1842	0.0276264		X1_LINE	369.74	9.58	0.0252557	379.78		CR1_Mam	3306.9	98.7629	0.0289996	3401.8		MamGypLTR1b	4399.6	99.989	0.0222218	4498.64		MamGypLTR1d	2862.54	64.04	0.0218822	2932.96		L3b	14167.2	408.024	0.0279943	14583.7		MLT2F	10432.2	306.318	0.0285253	10732.6		LTR40A1	1645.7	46.2628	0.0273427
LTR50	9254.46	262.813	0.0276143		LTR33C	2055.28	57.9788	0.0274357		X6B_LINE	1599.64	41.1747	0.0250941	1643.62		Tigger15a	7719.86	230.184	0.0289538	7948.7		Tigger9a	3106.84	69.8817	0.021998	3174.08		L4_C_Mam	13258	292.972	0.02162	13554.7		MamSINE1	7232.48	207.764	0.0279244	7432.52		LTR50	13321.5	388.892	0.0283648	13717.6		MER135	730.36	20.3446	0.0271007
UCON1	409.58	11.6222	0.027593		LTR88a	1176.44	33.1036	0.0273688		LTR85b	3612.64	92.9045	0.0250717	3700.86		MamTip3	2439.66	72.69	0.0289331	2511.74		Eulor2C	38.98	0.86	0.0215863	39.84		X6A_LINE	1874.32	41.1802	0.0214984	1907.94		LTR83	1472.78	42.0666	0.0277696	1515.96		LTR78	22225.8	648.288	0.0283416	22885.4		MamRep564	1037.02	28.8785	0.0270931
MamGypLTR1d	1626.7	45.9196	0.0274537		MamGypLTR1b	1693.14	47.6017	0.0273457		CR1_Mam	4869.98	125.142	0.0250529	4997.24		Chompy-7_Croc	12.38	0.368447	0.0289013	12.38		LTR91	807.04	17.7604	0.021533	825.62		Tigger9b	2944.82	64.3958	0.0213995	3008.06		MLT2F	6332.62	180.807	0.0277592	6516.52		LTR91	724.44	20.9783	0.028143	744.86		LTR88a	1955.9	54.2442	0.0269852
Arthur1A	1486.64	41.9387	0.0274364		LTR81AB	288.475	7.96938	0.0268832		MER117	8416.66	215.49	0.0249637	8636.06		MamRep434	2434.48	71.1719	0.0284046	2506.54		CR1-L3A_Croc	723.6	15.8001	0.0213688	740.72		Eulor9A	249.32	5.44429	0.0213699	255		Tigger12c	1223.44	34.7393	0.0276108	1254		MamRep4096	3619.1	104.437	0.0280477	3724.66		LTR33C	3955.82	109.685	0.0269795
LTR40A1	1507.3	42.3416	0.0273235		L1MEa	637.465	17.5741	0.026829		MER105	1640.14	41.6296	0.0247535	1680.78		LTR33C	3190.4	92.7132	0.0282394	3278.66		LTR16	16320.6	352.239	0.0211266	16671		Eulor5A	273.22	5.93333	0.0212547	279.66		DNA1_Mam	219.78	6.23603	0.0275911	226.42		MER126	778.14	22.3719	0.027947	799.54		X9_LINE	611.58	16.9104	0.0269064
LTR106_Mam	1071.7	30.0411	0.027267		UCON46	28.2376	0.775266	0.0267214		LTR33C	4010.38	99.2357	0.0241472	4109.24		Charlie13a	1490.28	42.8753	0.0279654	1532.64		LTR86B2	773.9	16.5172	0.0208968	788.36		UCON29	670.98	14.5169	0.0211772	684.76		LTR78	12793.4	358.626	0.0272677	13156.5		LTR107_Mam	1474.14	42.2066	0.0278344	1522.94		X7C_LINE	677.64	18.3365	0.0263464
MER117	8021.22	224.486	0.0272245		LTR91	312.713	8.57078	0.0266767		MamGypLTR2c	3319.46	81.9508	0.0240932	3401.5		Tigger10	2037.52	58.2011	0.0277714	2096.96		UCON33	316.16	6.72436	0.0208259	322.68		UCON34	183.2	3.94745	0.0210927	187.8		CR1-L3A_Croc	340.74	9.472	0.0270465	349.46		MamRep434	5587.2	157.943	0.0274915	5746.28		Tigger16b	1762.22	47.3976	0.0261921
MLT1O-int	25.32	0.702472	0.0269948		MLT1H2-int	841.287	22.761	0.0263423		MamGypLTR1d	2512.74	61.6537	0.0239488	2562.48		LTR16E2	8599.9	243.776	0.027565	8839.1		MER97b	730.58	15.4708	0.020737	744.34		MamGypLTR2b	2053.04	43.8993	0.020935	2094.78		Charlie15a	3813.08	105.774	0.0269911	3923.74		Eulor8	416.56	11.6167	0.0271305	429		Tigger10	2457.84	66.0385	0.0261655
LTR16A2	6654.96	184.497	0.0269754		MSTC-int	868.257	23.4493	0.0262971		LTR50	13201.8	322.074	0.0238153	13530.9		MamSINE1	8360.22	236.761	0.02754	8591.82		LTR16D1	889.48	18.7734	0.0206698	905.88		Tigger11a	1290.54	27.383	0.0207774	1316.26		LTR16	9282.5	257.229	0.026964	9539.98		ERV3-16A3_LTR	4917.26	136.176	0.0269471	5061		LTR52-int	1186.26	31.6557	0.0259917
LTR78B	8476.12	234.029	0.0268685		MER57D	843.406	22.6128	0.0261112		Charlie4	511.12	12.0874	0.0231024	520.44		Tigger14a	1218.06	34.4691	0.0275196	1252.78		Tigger11a	1560.26	32.6499	0.020497	1591.32		MLT1G-int	722.48	15.2642	0.0206903	737.22		X1_LINE	243.36	6.69	0.0267546	247.88		X1_LINE	416.32	11.51	0.0269032	428		Charlie15a	4560.32	121.126	0.0258736
LTR88a	1899.9	52.4187	0.0268495		MamRep1879	1337.89	35.7479	0.0260242		CR1-L3A_Croc	515.1	12.0361	0.0228331	527.66		MER121B	74.32	2.10273	0.0275144	76.42		MER135	959.12	20.0417	0.0204682	982.24		LTR91	752.44	15.8282	0.0206025	768.1		MER117	5583.48	151.266	0.0263771	5735.86		CR1-L3A_Croc	616.4	16.819	0.0265612	634.24		LTR16E2	9426.56	248.815	0.0257163
CR1-L3A_Croc	392.52	10.6246	0.0263544		MamGypsy2-I	3650.87	96.1366	0.0256569		LTR84a	1978.4	45.4508	0.0224576	2024.36		DNA1_Mam	134.64	3.73945	0.0270232	137.48		LTR40A1	1809.38	36.7083	0.0198843	1848.42		UCON5	199.14	4.18	0.0205587	202.8		UCON16	37.02	1	0.0263019	38.02		MamGypsy2-I	9770.74	264.939	0.0263998	10036.1		DNA1_Mam	219.54	5.75808	0.0255576
CR1_Mam	3192.96	85.1077	0.0259628		MamTip3	1621.51	42.1954	0.0253622		Eulor6A	46.3	1.05	0.0221753	47.58		MER135	715.62	19.6779	0.0267618	733.64		MamTip1	2964.2	60.1026	0.0198732	3029.12		LTR85b	3688.88	77.3802	0.0205456	3761.18		LTR40A1	1231.78	33.2156	0.0262575	1266.42		Charlie15a	7157.6	193.215	0.0262848	7347.6		UCON34	149.04	3.89924	0.0254953
X6B_LINE	895.02	23.5082	0.0255934		LTR90A	356.485	9.26664	0.0253359		MamTip1	2419.82	54.1924	0.0219046	2473.32		LTR107_Mam	830.26	22.7022	0.0266157	853.92		Charlie17a	3065.34	61.717	0.0197364	3128.88		LTR88c	2411.62	50.3225	0.0204402	2459.54		Tigger16b	1412.56	37.1095	0.0255986	1450.94		CR1_Mam	5780.12	151.124	0.0254794	5924.4		LTR85b	3001.14	77.2209	0.0250851
MamTip3	2535.84	66.1474	0.0254219		UCON54	47.9406	1.24442	0.0253008		MLT1F1-int	1115.14	24.5591	0.0215488	1134.56		MER117	6938.56	189.214	0.026546	7131.48		Helitron1Nb_Mam	869.56	17.4789	0.0197048	886.5		MER135	828.04	17.2381	0.0203934	845.9		X6B_LINE	982.06	25.51	0.0253184	1007.22		Tigger18a	5722.12	149.137	0.0254012	5862.42		LTR16	13787.2	353.293	0.0249846
LTR84a	1423.86	37.064	0.0253702		LFSINE_Vert	2099.52	54.0092	0.0250793		MLT1J2-int	3263.32	70.7689	0.0212258	3333.94		MamRep4096	1832.18	49.7954	0.0264591	1884.14		MamRep488	1475.68	29.6126	0.0196723	1507.66		LTR86B2	672.04	13.9357	0.0203151	693.06		MamRep1894	568.22	14.669	0.0251661	582.86		UCON49	224.88	5.76	0.024974	232.98		MER92D	610.82	15.4	0.024592
MamRep1879	2221.76	57.1518	0.0250786		LTR83	949.495	24.3218	0.0249758		L2-1_AMi	2517.12	54.4608	0.0211779	2572.58		ERV3-16A3_LTR	4238.68	114.27	0.0262512	4350.52		Charlie29a	4986.84	95.8142	0.0188512	5083.7		MamRep488	1448.98	29.9828	0.0202729	1482.86		LTR107_Mam	665.18	17.077	0.0250301	683.8		LTR83	2884.18	73.6368	0.0248957	2960.5		MamRep1894	718.08	18.01	0.0244671
Tigger12c	1447.98	37.1842	0.0250371		MamGypLTR1d	1046.7	26.6158	0.0247977		Tigger16b	2374.6	51.3056	0.0211491	2425.84		MamGypLTR1d	1689.44	45.3247	0.0261273	1731.76		L2-1_AMi	3115.6	58.4758	0.0184229	3175.48		MLT1G3-int	1155.22	23.8513	0.0202289	1177.58		ERV3-16A3_LTR	2885.52	72.7017	0.0245761	2961.8		MER117	9615.02	244.934	0.0248413	9859.34		LTR90B	709.54	17.7869	0.0244551
X7D_LINE	38.72	0.974404	0.0245476		CR1_Mam	1997.34	50.5795	0.024698		Tigger10	3543.74	76.3331	0.0210861	3617.28		LTR82B	3310.74	88.4826	0.0260302	3405.48		LTR78B	11753.5	220.095	0.0183816	11970.4		DNA1_Mam	398.2	8.06884	0.0198608	405.82		MLT1J2-int	1968.5	49.5095	0.0245338	2025.06		MamGypLTR2c	3538.7	89.4132	0.0246445	3627.56		LTR85c	2749.26	68.8307	0.0244246
Tigger11a	831.86	20.8051	0.0244001		Tigger12c	935.812	23.6144	0.024613		LTR90A	944.54	20.305	0.0210448	966.16		Charlie17	776.1	20.7313	0.0260171	795.96		DNA1_Mam	468.7	8.73327	0.0182921	476.76		LTR16D	4526.06	91.1391	0.019739	4614.64		LTR78B	6717.36	166.56	0.0241956	6889.22		UCON18	89.58	2.26	0.024608	91.84		LTR78B	9701.02	241.451	0.0242848
Tigger18a	3029.3	75.7039	0.0243813		UCON6	83.0891	2.07001	0.0243075		MER124	1587.26	33.7226	0.0208038	1626.04		AmnSINE2	683.32	18.1765	0.025911	701.08		LTR88c	2630.44	48.6962	0.0181761	2681.08		Helitron1Nb_Mam	726.92	14.6347	0.0197352	742.72		LTR90B	590.36	14.5047	0.0239801	605.64		MER92D	892.9	22.4184	0.0244924	917.5		LTR84a	1742.78	43.3669	0.0242796
X7C_LINE	664.68	16.4107	0.0240947		LTR06	197.624	4.90606	0.0242239		Charlie17	1946.1	40.8313	0.0205499	1990		L2-1_AMi	2345.12	61.6181	0.0256023	2405.6		UCON9	107.5	1.968	0.0179779	109.46		Eulor8	291.6	5.81	0.0195353	297.96		Penelope1_Vert	1137.88	27.7075	0.0237713	1165.86		LTR78B	11205.8	279.745	0.0243561	11493.2		CR1_Mam	3522.66	87.5202	0.0242426
MamGypLTR2c	2311.26	56.9919	0.024065		MamTip1	698.901	17.213	0.0240367		MER92D	678.1	14.1757	0.0204769	692.4		Tigger12c	1210	31.4269	0.0253152	1243.4		MamRep434	5083.64	92.5369	0.0178775	5171.5		MamTip1	3077.14	61.1275	0.0194781	3136.7		MamRep488	835.06	20.2615	0.0236888	852.12		UCON84	315.84	7.85943	0.02428	322.6		Plat_L3	5438.18	134.699	0.0241705
X1_LINE	202.36	4.94	0.0238302		LTR85b	1685.85	40.868	0.023668		UCON79	89.78	1.87574	0.0204651	91.72		MER97d	202.22	5.2416	0.0252654	207.54		hAT-N1_Mam	1372.68	24.9794	0.0178723	1397.48		LTR16D1	796.38	15.4315	0.0190088	812.56		MamRep4096	2121.08	51.375	0.0236484	2173.66		X8_LINE	402.2	10.0014	0.0242634	412.04		Eulor1	80.8	2.00011	0.0241559
MER97d	297	7.18509	0.0236208		LTR69	398.802	9.56526	0.0234232		UCON49	191.82	3.976	0.0203068	197.5		Arthur1A	1717.82	44.0567	0.0250056	1763.94		Charlie13a	3105.8	56.263	0.0177931	3162.36		LTR88a	2403.5	44.3861	0.0181324	2444.54		MER127	286.56	6.89481	0.0234953	293.36		MamTip1	2527.74	62.6415	0.0241824	2590.9		Kanga1b	925.58	22.2032	0.0234264
Eulor8	248.14	5.94667	0.0234041		LTR107_Mam	519.752	12.3913	0.0232857		Eulor2B	157.5	3.26	0.0202787	161.34		LTR84a	1445.56	36.7605	0.0247993	1483.7		LTR83	2408.24	43.5267	0.0177532	2452.96		MamRep434	4406.74	80.0131	0.0178332	4486.42		CR1_Mam	3081.6	72.5346	0.0229967	3153.72		L2-1_AMi	3007.64	72.9445	0.0236788	3077.94		MLT1E-int	132.66	3.18083	0.0234159
LTR90A	603.06	14.4473	0.0233962		LTR90B	331.188	7.82992	0.0230959		CR1-3_Croc	2667.3	54.1018	0.0198801	2719.24		Charlie25	2485.08	63.1884	0.0247966	2551.6		MamGypLTR2c	3407.52	61.3438	0.0176841	3472.26		Charlie25	3182.56	57.4877	0.0177428	3236.5		MamGypLTR2c	1840.84	43.2295	0.0229447	1883.54		LTR85c	3418.26	80.4466	0.0229932	3492.72		Mam_R4	1051.92	24.9621	0.02318
Tigger10	2191.24	52.491	0.0233945		Helitron1Na_Mam	365.228	8.61205	0.0230367		UCON84	278.86	5.61546	0.0197397	284.16		LTR78B	8660.94	218.43	0.0245997	8873.78		UCON5	188.98	3.4	0.0176734	192.38		LTR33C	3823.3	68.5996	0.0176262	3891.94		MER135	605.08	14.2078	0.0229422	619.96		LTR88a	2466.52	57.8063	0.0228997	2528.2		Charlie17	1035.56	24.2638	0.0228942
UCON12	80.58	1.91	0.0231543		MER121	730.871	17.0662	0.0228176		LTR78B	10439.2	210.209	0.0197391	10653.2		UCON11	80.58	2.01959	0.0244503	82.64		Tigger12c	2165.18	38.9473	0.0176702	2207.06		MamGypLTR2c	3383.26	60.3098	0.0175137	3440.24		Arthur1A	1529.84	35.7921	0.0228611	1568.08		MLT1J2-int	3567.72	83.1413	0.0227731	3642.78		LTR78	17697.7	413.347	0.022823
Eulor6A	35.14	0.83	0.0230748		Charlie17	667.069	15.5606	0.0227951		X7C_LINE	1290.68	25.957	0.0197146	1313.02		LTR85c	2410.6	59.5923	0.0241246	2467.56		UCON80	126.86	2.28	0.0176553	129.08		UCON84	160.6	2.83998	0.0173763	163.36		MamGypsy2-I	4938.22	114.972	0.0227523	5054.08		L2-1_Crp	101.92	2.35	0.0225376	105.62		LTR81C	2149.2	49.8988	0.0226906
Tigger16b	1518.74	35.5326	0.0228612		Tigger12A	589.01	13.2537	0.0220065		LTR85c	3115.74	61.6326	0.0193974	3178.48		MLT1J2-int	2342.02	57.3153	0.023888	2394.6		MLT1G3-int	1213.68	21.514	0.0174175	1233.74		Charlie29a	4369.66	77.2234	0.0173657	4443.96		MLT1E-int	64.96	1.50601	0.0226583	66.96		LTR81C	2514	57.4243	0.0223317	2569.44		X1_LINE	238.34	5.52	0.0226359
L2-1_AMi	2377.12	55.4973	0.0228138		CR1-16_AMi	394.604	8.78216	0.0217711		MER135	1022.1	20.0723	0.0192601	1042.26		MamRep1879	2263.7	53.3566	0.0230278	2317.56		MamRep1879	3820.1	67.4353	0.0173465	3886.2		LTR40A1	1680.92	29.3653	0.0171698	1713.24		LTR33C	2585.54	59.5015	0.0224955	2638.64		Mam_R4	1836.7	41.8886	0.0222979	1881.6		Helitron3Na_Mam	2431.02	55.6509	0.0223797
AmnSINE2	703.16	16.2519	0.0225906		LTR40A1	901.287	19.5166	0.0211952		MamGypsy2-I	8501.14	166.753	0.019238	8668.98		UCON33	140.3	3.24562	0.0226104	143.52		MamGypsy2-I	7494.26	131.973	0.0173052	7626.14		MLT1H2-int	1263.58	21.9934	0.0171079	1284.86		Tigger10	1930.86	44.4163	0.0224861	1976.36		Tigger10	4047.16	91.9955	0.0222257	4142.14		Helitron1Na_Mam	678.56	15.4794	0.0223033
Charlie25	3098.12	70.317	0.022193		Tigger16b	999.663	21.564	0.0211158		LTR81C	2342.26	45.8304	0.0191912	2385.08		Charlie15a	4208.86	97.3211	0.0226003	4309.38		LTR50	17209.1	300.374	0.0171549	17500.6		LTR78B	10951.2	187.758	0.0168559	11151		LTR86B1	599.02	13.4637	0.0219821	613.36		LTR103b_Mam	1729.26	39.2845	0.0222129	1765.28		X2_LINE	382.54	8.69933	0.0222353
Eulor2A	90.22	2.04	0.0221114		MER74C	585.327	12.6094	0.0210883		Tigger11a	1413.08	27.4816	0.019077	1441.92		MamGypLTR2c	2289.62	51.9278	0.0221767	2340.76		Charlie25	3824.78	66.7203	0.0171451	3890.18		Charlie13a	2876.96	48.705	0.0166475	2926.22		Tigger12A	779.96	17.2766	0.0216706	793.48		X7C_LINE	1348.8	30.2521	0.0219369	1383.08		UCON83	20.56	0.466532	0.0221878
MER124	917.38	20.1268	0.0214684		Eulor8	153.307	3.21782	0.0205579		LTR83	2492.8	47.6657	0.0187626	2541.06		LTR88a	2097.08	47.5251	0.0221603	2144.92		LTR86B1	933.2	15.9677	0.0168229	947.32		LTR88b	4662.74	78.6144	0.0165806	4735.72		LTR85c	1934	42.335	0.021421	1977.4		LTR90A	1002.48	22.4074	0.0218633	1030.96		Eulor5A	159.82	3.62	0.0221488
LTR107_Mam	876.94	18.9864	0.0211919		LTR72B	419.139	8.71152	0.0203611		CR1-L3B_Croc	35.74	0.679	0.0186441	37.04		Eulor2A	83.08	1.86783	0.0219879	84.62		LTR90A	1018.78	16.7926	0.0162158	1035.28		UCON47	140.22	2.35335	0.0165063	141.68		LTR88a	1470.76	32.0897	0.0213526	1502.26		UCON11	136.26	3.0456	0.0218627	139.26		UCON18	44.2	1	0.0221239
MER92D	519.62	11.2145	0.0211261		UCON27	95.5446	1.9703	0.0202051		UCON105	1151.78	21.8385	0.0186078	1173.76		Chompy-6_Croc	14.74	0.33	0.0218978	15.38		UCON55	621.5	10.1533	0.0160741	632.88		Tigger12c	1805.76	30.2884	0.0164965	1838.3		UCON5	143.58	3.12	0.0212679	147.2		LTR40A1	2388.36	52.2774	0.0214196	2444.92		ERV3-16A3_LTR	4525.26	98.2156	0.0212428
LTR85c	2440.62	52.5257	0.021068		Charlie25	2017.28	41.4454	0.0201316		Helitron1Na_Mam	1143.38	21.5974	0.0185389	1164.52		MamGypsy2-I	6277.8	140.48	0.0218875	6422.56		LTR33C	3792.94	59.7896	0.0155188	3855.28		LTR50	16628.1	276.976	0.0163842	16895.2		MamGypLTR2b	1371.72	29.8066	0.0212672	1403.5		MamGypLTR2b	2498.04	53.7269	0.0210548	2547.94		MamGypsy2-I	6934.18	147.484	0.0208262
MamGypsy2-I	6136.52	131.81	0.021028		DNA1_Mam	122.772	2.49499	0.0199173		UCON7	200.12	3.76333	0.0184583	204.54		UCON47	96.8	2.13458	0.0215757	98.62		MER97d	500.4	7.79948	0.0153473	508.8		hAT-N1_Mam	1114.32	18.2313	0.0160976	1134.96		UCON37	81.76	1.77208	0.0212143	83.34		UCON105	1258.58	27.0411	0.0210335	1285.08		MER124	1020.32	21.6539	0.0207816
LTR91	561.48	12.0108	0.0209434		LTR88b	2048.94	41.5324	0.0198675		LTR88c	2240.68	41.8272	0.0183251	2284.18		MamGypLTR2b	1695.1	36.7591	0.0212252	1726.52		LTR85b	3939.44	61.3355	0.0153309	4000.66		LTR85c	3220.06	52.546	0.0160563	3272.84		LTR109A2	70.06	1.4649	0.020481	70.4		UCON7	224.7	4.82	0.0210003	228.6		MLT1G3-int	2098.76	43.6241	0.0203624
Charlie17	1144.76	24.2412	0.0207367		MER47B	1647.47	32.5378	0.0193677		MamGypLTR2b	2176.1	40.5267	0.0182831	2214.32		MER127	301.82	6.33963	0.0205726	307.62		MLT1F1-int	1032.38	15.6799	0.0149609	1048.96		LTR83	2020.3	32.2648	0.0157193	2048.84		MamTip3	2241.34	46.8528	0.0204759	2286.06		UCON41	71.68	1.52237	0.0207967	73.24		hAT-N1_Mam	863.36	17.6791	0.0200662
MLT1J2-int	2315.02	47.8993	0.0202712		UCON105	445.584	8.75903	0.0192784		UCON6	222.34	4.11111	0.0181545	226.34		LTR109A2	61.5	1.26617	0.0201728	61.62		AmnSINE2	1414.56	21.3444	0.0148648	1436.26		L2-1_AMi	2851.36	44.9369	0.0155153	2893.4		UCON12	71.86	1.5	0.0204471	73.86		MER135	1234.7	26.2176	0.0207925	1259.04		MamTip3	3021.22	61.7777	0.0200382
LTR83	1730.32	35.3929	0.0200446		Eulor6A	14.3069	0.272277	0.0186757		Eulor1	142.68	2.59935	0.0178921	144.78		LTR85b	2732.56	56.0114	0.0200861	2788.28		Tigger16b	2661.26	39.9558	0.0147918	2705.26		Tigger10	3042.16	45.5677	0.0147577	3086.36		UCON7	102.52	2.13333	0.0203848	104.82		Eulor5A	289.6	6.03333	0.0204082	295.62		L2-1_AMi	2536.08	51.6745	0.0199688
LTR81C	1917.8	38.5594	0.0197098		UCON37	53.1386	1.00883	0.0186311		LTR40A1	2142.38	38.4693	0.0176396	2172.58		Eulor1	50	1.01333	0.0198641	51		LTR88b	5211.34	78.0231	0.0147509	5284.16		MLT1J2-int	2869.26	42.8921	0.0147287	2915.5		MLT1F1-int	911.22	18.762	0.0201746	927.62		Charlie17	2114.34	43.6231	0.0202149	2159.72		UCON105	790.9	15.6158	0.019362
MLT1H2-int	1421.28	28.3484	0.0195556		MLT1G-int	520.109	9.86668	0.0186172		UCON26	579.62	10.3415	0.0175292	590.78		MLT1F1-int	938	18.9162	0.0197678	958.2		UCON77	57.64	0.86	0.0147009	58.5		MamGypsy2-I	6885.6	100.875	0.0144387	6988.1		UCON105	645.36	12.9516	0.0196739	660.08		Eulor6A	58.18	1.2	0.0202088	59.5		MamGypLTR2c	2693.14	53.029	0.0193102
LTR85b	2784.8	55.4457	0.0195215		MLT1K-int	312.01	5.91153	0.0185943		LTR88a	2114.48	36.9186	0.0171603	2148.86		UCON70	52.2	1.03	0.01935	53.2		MamRep4096	3958.5	58.9096	0.0146636	4018.26		MER97d	402.8	5.75562	0.0140877	409.14		L2-1_AMi	2047.72	41.0654	0.01966	2091.72		LTR84a	2507.24	50.6084	0.0197855	2562.92		UCON16	52.32	1.00027	0.0187597
X2_LINE	304.34	6.02133	0.019401		MLT1L-int	159.832	2.97396	0.0182669		UCON37	141.12	2.40645	0.0167666	143.4		UCON40	156	3.07502	0.0193306	159.32		MLT1H2-int	1448.88	20.9056	0.0142235	1473.4		UCON105	1242.06	17.1325	0.013606	1259.64		UCON60	31.56	0.63	0.0195713	32.82		LTR86B1	1100.08	22.0951	0.0196895	1119.58		MamGypLTR2b	1836.7	34.6811	0.0185324
MLT1F1-int	941.88	17.4426	0.0181822		LTR88c	1151.09	21.3067	0.0181737		LTR86B1	984.1	16.4236	0.016415	999.28		MER92D	680.2	12.9102	0.0186264	692.1		MER92D	633.5	9.09795	0.0141581	642.36		UCON33	236.18	3.2433	0.0135463	239.2		CR1-3_Croc	1697.36	33.4214	0.01931	1726.5		LTR88c	2514.68	50.4197	0.019656	2562.58		MER105	1206.26	21.8465	0.0177888
X8_LINE	152.34	2.77662	0.0179002		Tigger9b	1671.15	30.8	0.0180969		MLT1H2-int	2085.04	34.6249	0.0163351	2126.22		MLT1L-int	287.48	5.45576	0.0186244	291.78		MLT1J2-int	3110.8	44.6237	0.0141419	3152.08		MER136	68.7	0.92	0.0132146	69.9		X7C_LINE	858.66	16.6497	0.0190215	878.48		AmnSINE2	1179.42	23.6004	0.0196176	1204.44		UCON12	55.6	1	0.0176678
MER105	1097.88	19.8836	0.0177887		L1M2a1	866.881	15.8507	0.0179564		AmnSINE2	1191.44	19.5288	0.0161266	1210.6		LTR88b	3471.76	64.6411	0.0182788	3534.76		Eulor8	315.04	4.26	0.0133417	319.74		UCON83	32.12	0.4225	0.012983	32.84		LTR88c	1473.32	28.3285	0.0188649	1500.6		LTR88b	4744.76	94.8576	0.0196002	4844.36		UCON37	90.52	1.62513	0.0176366
Eulor5A	164.06	2.87333	0.0172125		UCON47	52.2673	0.948314	0.0178202		MLT1K-int	635.1	10.2892	0.0159426	647.5		Tigger16b	1471.4	26.7198	0.0178355	1500.7		LTR88a	2409.38	31.9993	0.0131071	2440.26		MER121B	237.7	3.08145	0.0127977	240.5		Kanga1b	717.64	13.7533	0.0188043	730.6		Tigger16b	2756.42	54.0297	0.0192246	2813.5		MLT1N2-int	295.92	5.29959	0.0175938
LTR88c	1879.36	32.7871	0.0171468		CR1-L3B_Croc	17.0495	0.287512	0.0165837		UCON27	320	5.15	0.0158388	325.34		MLT1G-int	855.28	14.8745	0.0170941	868.5		LTR85c	3417.94	44.907	0.0129682	3460.16		AmnSINE2	1272.1	16.4337	0.0127538	1289.52		Helitron1Na_Mam	560.96	10.6767	0.0186775	573.6		MLT1H2-int	2418.16	46.9031	0.0190271	2463.8		MLT1F1-int	2024.16	35.8482	0.017402
UCON37	70.06	1.20712	0.0169379		MSTA1-int	118.149	1.98279	0.0165052		UCON5	216.48	3.4	0.015463	219.88		UCON26	242.14	4.20787	0.017081	246.12		MER124	1383.32	18.0897	0.0129082	1398.82		MLT1F1-int	974.74	12.3539	0.0125154	986.04		MamTip1	1833.2	33.7824	0.0180946	1864.92		MLT1F1-int	1411.16	27.2217	0.0189252	1433.52		LTR88b	3700.18	65.2121	0.0173188
UCON12A	29.4	0.5	0.0167224		CR1-L3A_Croc	250.941	4.0951	0.016057		UCON34	224.08	3.45393	0.0151798	227.46		LTR81C	1890.92	32.7802	0.0170402	1919.4		UCON74	420.86	5.47618	0.0128447	426.28		MamRep1879	4394.38	53.1036	0.0119401	4450.52		LTR84a	1252.44	22.8883	0.017947	1281.14		UCON26	513.9	9.80421	0.0187209	523.44		CR1-3_Croc	2029.8	34.7194	0.0168172
MLT1G-int	835.6	14.1228	0.0166205		MER124	579.881	9.17924	0.0155829		MLT1G-int	1134.04	17.3141	0.015038	1145.26		Tigger12A	890.5	15.2546	0.0168419	904.48		UCON105	1260.74	15.9813	0.0125174	1276.68		LTR90A	877.68	9.97511	0.0112376	888.58		MLT1H2-int	1346.26	24.4814	0.01786	1372.76		MamTip3	3758.62	71.3346	0.0186255	3826.7		UCON49	126.14	2.138	0.0166669
CR1-3_Croc	2076.92	34.3476	0.0162687		MER92D	331.337	5.11489	0.0152025		Eulor2A	147.06	2.23441	0.0149665	149.46		Mam_R4	979.7	16.3838	0.0164483	995.18		UCON12A	80.9	1	0.01221	82.9		MER124	1221.24	13.8572	0.0112195	1234.56		UCON70	74.38	1.342	0.0177227	75.38		Tigger12A	1662.42	31.3328	0.018499	1694.42		LTR103b_Mam	1244.82	20.8662	0.016486
LTR88b	3309.42	52.5968	0.0156444		X1_LINE	119.485	1.8189	0.0149945		LTR109A2	110.56	1.65044	0.0147084	111.5		LTR86B1	911.66	15.2315	0.0164329	925.6		Tigger10	3598.24	41.689	0.0114532	3638.3		Kanga1b	953.64	10.6748	0.0110698	964		Charlie17	1048.1	18.5486	0.0173896	1067.3		MER121B	202.02	3.70871	0.0180272	207.48		UCON6	122.04	2.00316	0.0161489
LTR109A2	64.34	0.985188	0.0150813		LTR81C	1154.31	17.4903	0.014926		LTR88b	4227.84	59.8539	0.0139595	4282.22		MLT1H2-int	1429.02	22.1984	0.0152964	1451.5		MLT1N2-int	219.6	2.33296	0.010512	222.46		Tigger16b	2537.86	27.556	0.0107413	2565.2		Eulor8	218.5	3.79333	0.0170645	223.6		MLT1G-int	1365.56	24.9224	0.0179236	1392.16		LTR88c	2124.68	33.8025	0.0156603
LTR86B1	808.72	12.1695	0.0148248		LTR86B1	534.455	7.85246	0.0144797		X7D_LINE	63.52	0.880187	0.0136675	64.42		Kanga1b	756.26	11.5622	0.0150585	768.22		MER130	515.42	5.1766	0.0099436	521.42		MamRep4096	3867.28	41.8416	0.0107036	3905.04		MER121B	101.72	1.7218	0.0166451	103.82		UCON40	380.52	6.92462	0.0178725	387.42		MLT1G-int	1792.1	27.7617	0.0152548
UCON84	193.14	2.86144	0.0145991		L2-1_AMi	1555.35	22.5869	0.0143142		Eulor9A	268.94	3.64911	0.0133868	272.34		MER124	979.36	13.6852	0.013781	992		MamTip3	3781.18	36.9092	0.00966693	3819.52		MER130	549.42	5.50138	0.00991381	554.42		Mam_R4	930.62	15.6547	0.0165435	946.08		CR1-3_Croc	3127.56	56.0713	0.0176124	3175.6		LTR107_Mam	1012.8	15.2329	0.0148175
Eulor2C	36.5	0.529313	0.0142944		Charlie4	130.663	1.8776	0.0141662		UCON80	75.64	1.02571	0.0133789	76.74		Helitron1Na_Mam	481.62	6.60143	0.0135214	488.14		UCON14	146.46	1.42	0.00960238	147.3		LTR109A2	91.46	0.915168	0.00990707	91.68		MLT1K-int	416.68	6.89304	0.0162736	422.86		Helitron1Na_Mam	1126.58	20.1626	0.0175825	1147.1		X7D_LINE	37.08	0.551069	0.014644
hAT-N1_Mam	822.62	11.7413	0.0140722		MER125	74.0693	0.878605	0.0117229		UCON47	123.24	1.59886	0.0128074	125.38		CR1-3_Croc	2207.08	28.8811	0.0129166	2239.56		UCON84	175.78	1.68609	0.00950093	178.66		MamTip3	3408.26	33.9138	0.00985244	3442.16		Eulor9A	130.28	2.09364	0.0158161	132.16		MLT1O-int	77.3	1.37857	0.0175215	78.36		LTR86B1	943.54	13.668	0.014279
MLT1L-int	269.42	3.75426	0.0137431		Eulor2B	55.5743	0.638614	0.0113606		Kanga1b	1307.54	16.9416	0.0127911	1324.34		LTR88c	2057.98	25.5879	0.0122808	2080.9		UCON27	277.08	2.57	0.00919006	278.66		UCON74	374.86	3.69687	0.00976568	377.82		X2_LINE	324.06	5.18946	0.0157615	329.16		MLT1E-int	106.52	1.89885	0.017514	109.96		MER121B	107.66	1.5429	0.0141288
CR1-16_AMi	660.68	9.12938	0.0136298		Kanga1b	553.129	6.10542	0.0109175		X2_LINE	578.42	7.39433	0.0126223	585.82		hAT-N1_Mam	732.88	9.0031	0.0121355	742.38		UCON47	184.62	1.69675	0.00910679	186.44		X8_LINE	410.72	3.75901	0.00906924	416.1		MLT1N2-int	154.46	2.42981	0.0154874	157.08		MLT1L-int	420.34	7.45745	0.0174322	429.02		MLT1L-int	407.3	5.7526	0.013927
UCON27	170.4	2.31	0.013375		MLT1F1-int	581.03	6.26184	0.0106622		MLT1N2-int	216.58	2.68297	0.0122363	219.2		UCON12	74.3	0.9	0.0119681	76.1		Eulor9A	272.34	2.46	0.00895197	274.5		Eulor12	152.7	1.38	0.00895639	154.48		LTR88b	2619.86	40.4215	0.0151944	2658.32		UCON12	125.86	2.06656	0.0161543	127.82		L2-1_Crp	69.1	0.94	0.0134209
Helitron1Na_Mam	587.82	7.66415	0.0128705		X2_LINE	202.703	2.1243	0.0103712		MER121B	220.16	2.66385	0.011955	223.62		X2_LINE	358.06	4.33304	0.0119567	362.48		Kanga1b	1183.9	10.6617	0.00892516	1193.36		Helitron1Na_Mam	911.84	8.21781	0.00893184	920.78		MLT1L-int	299.34	4.44939	0.0146463	302.98		UCON70	131.58	2.15617	0.0161226	133.68		MLT1H2-int	3124.5	42.4383	0.0134004
LTR81AB	476.26	6.15385	0.0127564		UCON18	20.5149	0.212871	0.0102699		Eulor5A	234.92	2.83	0.0119033	237.62		MLT1K-int	606.5	6.93245	0.0113011	614.34		X7C_LINE	1444.84	12.3478	0.00847369	1456.38		MLT1O-int	126.36	1.12585	0.0088312	127.66		MamRep1879	3310.82	48.2693	0.0143698	3358.6		CR1-16_AMi	1116.46	17.5281	0.015457	1132.3		UCON40	193	2.56928	0.0131374
UCON47	93.52	1.16652	0.0123198		MER130	287.059	2.86493	0.00988164		CR1-16_AMi	1080.58	12.4239	0.0113668	1093.68		MLT1O-int	47.58	0.537269	0.0111658	48.58		CR1-L3B_Croc	21.98	0.175	0.00789889	21.98		UCON27	268.58	2.33	0.00860064	270.92		UCON12A	36.24	0.5	0.0136091	36.24		UCON63	32.12	0.5	0.015328	32.12		Eulor2B	66.9	0.79	0.0116709
MER135	706.18	8.45727	0.0118343		UCON39	48.5743	0.465953	0.00950145		MamTip3	3239.18	37.1257	0.0113316	3277.86		UCON37	78.04	0.859482	0.0108934	78.62		Eulor6A	72.46	0.57	0.00780501	73.6		LTR86B1	739.42	6.40914	0.00859331	745.42		MLT1G-int	836.74	11.3141	0.0133413	844.08		UCON47	142.56	2.15278	0.0148762	144.34		UCON26	287	3.26381	0.0112443
MLT1K-int	573.28	6.62819	0.0114297		UCON14	51.297	0.476898	0.00921116		DNA1_Mam	449.4	5.14511	0.0113193	454.96		UCON14	106.1	1.15333	0.0107534	108.42		Helitron1Na_Mam	1120.4	8.80973	0.00780168	1133.6		UCON55	608.24	5.26946	0.00858904	615.16		MER124	913.52	12.2146	0.0131945	925.5		UCON24	67.06	1	0.0146929	68.06		LTR81AB	552.08	6.13227	0.0109856
Tigger12A	953.42	10.6557	0.0110528		UCON48	58.0891	0.537294	0.00916471		UCON31	281.84	3.1	0.0108795	285.62		UCON74	209.84	2.26458	0.0106767	212.2		X8_LINE	349.1	2.71718	0.00772326	351.34		CR1-L3B_Croc	32.28	0.263333	0.00809178	32.72		AmnSINE2	788.22	10.1256	0.0126832	797.94		LTR109A2	130.76	1.88426	0.0142054	132.3		UCON5	167.58	1.84	0.0108606
UCON14	76.18	0.84	0.0109063		UCON31	141.267	1.24305	0.00872251		X8_LINE	370.48	3.93884	0.0105199	375.28		MLT1N2-int	177.36	1.88075	0.0104929	178.64		MLT1L-int	362.02	2.73559	0.0074998	364		Eulor2C	33.88	0.271538	0.00795099	34.14		UCON74	254.56	3.2627	0.0126548	258.48		MER124	1880.18	26.5659	0.0139326	1910.98		Eulor9A	103.34	1.04529	0.0100138
Kanga1b	891.06	9.63504	0.0106973		UCON26	170.109	1.48007	0.00862566		MLT1L-int	386.88	3.87184	0.0099087	390.78		X7D_LINE	30.92	0.324877	0.0103978	31.18		MLT1O-int	126.84	0.937454	0.00733662	128.14		UCON70	165.48	1.21143	0.00726749	166.96		hAT-N1_Mam	671.94	8.57859	0.012606	678.96		Eulor9A	273	3.84675	0.0138949	276.92		Eulor2A	80.22	0.791855	0.00977455
UCON74	248	2.61531	0.0104355		hAT-N1_Mam	587.931	4.93671	0.00832683		L2-1_Crp	84.16	0.82	0.00964933	85.8		MER126	337.64	3.36336	0.00986312	340.32		MER136	66.44	0.49	0.00732108	66.44		Charlie11	396.92	2.72853	0.00682732	398.68		MLT1O-int	52.72	0.671415	0.0125753	53.88		MER136	63.9	0.9	0.0138889	64.22		UCON84	151.58	1.4542	0.00950247
UCON83	24.9	0.258	0.0102552		MER136	23.7921	0.188119	0.00784476		UCON74	502.28	4.28284	0.00845471	507.76		UCON18	38.64	0.38	0.0097386	39.02		CR1-16_AMi	988.56	7.15759	0.00718837	996		UCON56	35.26	0.24	0.00676056	35.26		UCON11	82.62	1	0.0119589	83.62		UCON27	358	5.04	0.0138828	363.42		Tigger12A	1047.28	9.82402	0.00929334
UCON35	157.24	1.44	0.00907487		UCON74	158.911	1.25557	0.00783917		UCON60	62.46	0.53	0.00841403	62.46		Charlie11	256.14	2.30987	0.00893738	259.54		UCON37	204.06	1.46561	0.00713101	205.36		X7C_LINE	1456.3	9.32386	0.0063617	1463.98		UCON47	100.96	1.22157	0.0119549	101.7		X2_LINE	608.92	8.38291	0.0135799	617.32		MLT1K-int	875.74	8.07618	0.00913785
UCON33	148.04	1.32002	0.00883784		UCON78	195.644	1.5282	0.00775062		UCON39	234.4	1.95894	0.00828799	235.94		CR1-16_AMi	703.5	6.257	0.0088157	709.52		L2-1_Crp	74.12	0.53	0.0070998	74.12		UCON49	253.26	1.6	0.00627796	255.22		CR1-16_AMi	587.56	5.71747	0.00963709	592.48		UCON56	32.86	0.446222	0.0133976	33.9		UCON74	259.08	2.32166	0.00888157
UCON105	698.78	6.2198	0.00882241		UCON49	85.0099	0.638614	0.00745622		UCON35	203.06	1.67	0.00815708	205		UCON83	21.96	0.182	0.00821967	21.96		Eulor2B	148.5	1	0.00668896	149.5		Eulor6A	91.54	0.57	0.00618825	91.54		UCON84	146.36	1.36933	0.00926919	148.68		Eulor2A	137.72	1.84709	0.0132344	138.72		Charlie11	394.24	3.33855	0.0083972
MLT1N2-int	194.58	1.65551	0.00843634		LTR109A2	36.7228	0.268755	0.00726532		UCON11	127.3	1	0.00779423	128.3		UCON27	166.14	1.37	0.00817862	167.32		LTR109A2	111.52	0.745661	0.00664193	112.04		CR1-16_AMi	988.68	5.61206	0.00564427	993.88		UCON31	170.24	1.49	0.00867641	171.22		Eulor2B	157.4	2.1	0.0131661	160.6		CR1-16_AMi	615.14	5.10538	0.00823122
MER130	442.04	3.72597	0.00835858		Charlie11	207.109	1.3486	0.00646944		Charlie11	529.8	3.73871	0.00700738	534.62		UCON105	775.38	6.35902	0.00813445	781.66		MER121B	313.08	2.06105	0.00654007	315.18		MER127	431.68	2.43868	0.00561755	434.58		Eulor2B	64.66	0.5	0.00767342	64.66		UCON6	243.78	3.11326	0.0126097	246.74		UCON27	181.76	1.34	0.00731841
UCON26	315.78	2.56667	0.00806249		Eulor5A	107.376	0.640264	0.00592746		MER130	530.92	3.73615	0.00698795	534.18		UCON48	105.28	0.813592	0.00766863	105.74		X2_LINE	589.1	3.16169	0.00533832	592.3		MER125	220.48	1	0.00451508	221.48		UCON35	134.12	0.981429	0.00726438	134.6		MLT1K-int	749.5	9.19894	0.0121246	758.14		LTR109A2	85.2	0.612089	0.0071329
UCON6	143.5	1.06222	0.00734785		UCON21	18.3762	0.107009	0.00578954		hAT-N1_Mam	1284.04	8.54371	0.00660979	1292.36		LTR81AB	416.68	3.13601	0.00746997	419.42		Charlie11	569.58	2.85833	0.00499325	572.56		UCON35	224.7	1	0.00443066	225.7		Eulor12	64.64	0.47	0.00721855	64.64		hAT-N1_Mam	1376.04	16.8155	0.0120727	1393.92		UCON39	82.96	0.551614	0.00660523
MER121B	81.8	0.591834	0.00718317		UCON82	22.6337	0.124677	0.0054783		UCON12	99.5	0.65	0.00649026	100.8		Eulor2B	73.44	0.5	0.00676224	74.44		UCON41	128.68	0.56922	0.00440405	129.06		Eulor6D	157.22	0.676972	0.00428743	157.48		CR1-12_AMi	166.98	1.17424	0.00698314	168.34		X7D_LINE	69.46	0.789276	0.0112354	70.56		Eulor12	51.04	0.33	0.00642398
UCON31	253.8	1.6	0.00626468		Eulor10	27.8119	0.149684	0.00535322		MamRep1161	63.92	0.368333	0.0057294	64.08		UCON84	150.14	0.965623	0.00639039	150.18		UCON48	205.38	0.709837	0.00344431	206.52		MLT1L-int	348.58	1.49198	0.00426192	350.6		UCON50	12.84	0.0834824	0.00645974	12.84		MER130	579.58	6.41807	0.0109524	584.58		UCON31	203.98	1.27	0.00618758
Eulor2B	80.34	0.5	0.00618506		UCON59	22.7327	0.118805	0.00519902		Eulor2C	55.72	0.292456	0.00522127	55.98		UCON31	211.84	1.27	0.00595936	214.38		UCON31	394.56	1.21667	0.00307412	395.76		UCON48	173.52	0.723255	0.00415083	174.28		Charlie11	303.64	1.307	0.00428598	304.64		Kanga1b	1649.4	17.6012	0.0105586	1665.76		UCON70	68.24	0.412222	0.0060045
Charlie11	343.28	1.87927	0.00544464		UCON83	17.9109	0.080198	0.00445765		UCON41	88.5	0.459074	0.00516051	88.88		Eulor5A	166.6	0.88	0.00525436	167.6		UCON50	38.34	0.117965	0.00306739	38.44		CR1-12_AMi	263.68	0.773698	0.00292565	264.08		UCON48	85.48	0.302711	0.00352881	85.48		UCON50	33.52	0.3	0.00887049	33.94		UCON14	102.58	0.61	0.00591143
UCON78	316.48	1.08862	0.00342799		Eulor9A	88.0693	0.376622	0.00425822		MER125	221.82	1.01	0.0045326	222.82		MamRep1161	19.34	0.07	0.00360639	19.42		Eulor6D	175	0.376953	0.00214939	175.14		UCON78	498.76	1.18508	0.00237042	499.76		MER134	107.6	0.342676	0.00317461	107.6		UCON72	107.28	0.918963	0.00849327	108.58		UCON97	59.12	0.247266	0.00416502
UCON50	12.4	0.0411345	0.00330633		MLT1O-int	26.7525	0.114074	0.00424595		UCON48	159.2	0.723294	0.00452275	159.66		UCON46	50.12	0.168818	0.00335698	50.6		Eulor4	78.52	0.15	0.0019067	78.52		UCON31	346.98	0.82	0.00235768	346.98		MER130	314.34	1.00011	0.00317153	316.34		MER125	234.48	2	0.00845737	236.48		Eulor6D	96.42	0.376016	0.00388463
UCON70	54.5	0.180619	0.00330316		Eulor12	33.198	0.13281	0.0039846		Eulor6D	189.68	0.788685	0.00414076	190.3		UCON4	150.1	0.487902	0.00323998	150.1		UCON2	262.02	0.46	0.00175251	262.94		X2_LINE	513.9	1.13299	0.00219984	515.38		UCON27	171.54	0.5	0.0029063	172.54		UCON37	153.46	1.29851	0.00839058	155.3		UCON48	139.16	0.40547	0.00290523
Eulor6D	118.52	0.338677	0.00284941		MLT1N2-int	129.762	0.496239	0.00380964		UCON78	483.34	1.94087	0.00399947	483.64		MER130	448.22	1.09177	0.00242987	449.22		UCON6	285.28	0.488333	0.00170884	287.28		UCON50	42.5	0.0897326	0.00210691	42.84		UCON2	172.38	0.45	0.00260371	172.38		UCON12A	59.44	0.5	0.00834168	59.44		UCON50	16.06	0.0466923	0.00289894
UCON48	111.46	0.269158	0.00240902		UCON8	234.891	0.883696	0.00374805		CR1-12_AMi	400.98	1.48782	0.00369673	401.46		UCON8	389.34	0.713904	0.00183027	390.46		MER134	246.46	0.354623	0.0014368	246.46		UCON46	41.36	0.0790748	0.00190822	41.36		UCON78	332.22	0.826114	0.00248048	333.66		Eulor12	116.34	0.85	0.00725318	116.34		UCON47	119.52	0.327954	0.00273642
UCON72	66.48	0.14375	0.00215764		UCON41	16.2871	0.0574945	0.00351764		UCON72	100.56	0.333333	0.00330382	101.56		UCON72	53.4	0.0709524	0.00132693	53.4		UCON72	56.98	0.075	0.00131452	56.98		UCON8	608.56	0.997969	0.0016372	608.88		UCON83	13.02	0.0306667	0.00234982	13.1		UCON74	466.06	3.30912	0.00705014	470.2		UCON78	297.26	0.662528	0.00222383
[truncated: 75 more rows]
[truncated: 1 more columns]

## Sheet: Suppl.Table5
Supplementary Table 5. Under-quantified genes by Htseq-count for the human PE100 RNA-seq library of dataset 3. Gene expression value assigned by HTSeq-count using default parameters (“--nonunique none”) and calculated using the multimapper-aware strategy (see Methods) are presented. The ratio column indicates the ratio between the expression value using multimapper-aware and HTSeq-count strategie…
[truncated: 778 more rows]

[truncated: 2 more sheets: Suppl.Table6, Suppl.Table7]
